# Supplementary material for: 5-Diethyl­amino-2-{(E)-[(3-iodo­phen­yl)imino]­meth­yl}phenol
Source: Acta Crystallogr Sect E Struct Rep Online. 2012 May 31;68(Pt 6):o1963. doi: 10.1107/S1600536812022556 (PMC3379512; doi:10.1107/S1600536812022556)
Supplement: Supplementary file 1 [file e-68-o1963-sup1.cif]

##############################################################################
#                                                                            #
# This CIF contains the data in a paper accepted for publication in          #
# Acta Crystallographica Section E. It conforms to the requirements of       #
# Notes for Authors for Acta Crystallographica Section E, and has been       #
# peer reviewed under the auspices of the IUCr Commission on Journals.       #
#                                                                            #
# Full details of the Crystallographic Information File format               #
# are given in the paper "The Crystallographic Information File (CIF):       #
# a New Standard Archive File for Crystallography" by S. R. Hall, F. H.      #
# Allen and I. D. Brown [Acta Cryst. (1991), A47, 655-685].                  #
#                                                                            #
# The current version of the core CIF dictionary is obtainable from          #
# ftp://ftp.iucr.org/pub/cif_core.dic.                                       #
#                                                                            #
# Software is freely available for graphical display of the structure(s)     #
# in this CIF. For information consult the CIF software page                 #
# http://www.iucr.org/resources/cif/software.                                #
#                                                                            #
# This file may be used for bona fide research purposes within the           #
# scientific community so long as proper attribution is given to the journal # 
# article from which it was obtained.                                        #
#                                                                            #
##############################################################################
data_I
_audit_creation_method     SHELXL97
_chemical_name_systematic
;
5-Diethylamino-2-{(<i>E</i>)-[(3-iodophenyl)imino]methyl}phenol
;
_chemical_name_common     ?
_chemical_formula_moiety     'C17 H19 I N2 O'
_chemical_formula_sum     'C17 H19 I N2 O'
_chemical_formula_iupac     'C17 H19 I N2 O'
_chemical_formula_weight     394.24
_chemical_melting_point     394
_symmetry_cell_setting     orthorhombic
_symmetry_space_group_name_H-M     'P 21 21 21'
_symmetry_space_group_name_Hall     'P 2ac 2ab'
loop_
    _symmetry_equiv_pos_as_xyz
    'x, y, z'
    '-x+1/2, -y, z+1/2'
    'x+1/2, -y+1/2, -z'
    '-x, y+1/2, -z+1/2'
_cell_length_a     6.6999(6)
_cell_length_b     15.248(2)
_cell_length_c     16.1195(15)
_cell_angle_alpha     90.00
_cell_angle_beta     90.00
_cell_angle_gamma     90.00
_cell_volume     1646.7(3)
_cell_formula_units_Z     4
_cell_measurement_reflns_used     8061
_cell_measurement_theta_min     1.84
_cell_measurement_theta_max     28.11
_cell_measurement_temperature     296
_exptl_crystal_description     prism
_exptl_crystal_colour     yellow
_exptl_crystal_size_max     0.49
_exptl_crystal_size_mid     0.34
_exptl_crystal_size_min     0.21
_exptl_crystal_density_diffrn     1.590
_exptl_crystal_density_meas     ?
_exptl_crystal_density_method     'not measured'
_exptl_crystal_F_000     784
_exptl_absorpt_coefficient_mu     1.945
_exptl_absorpt_correction_type     integration
_exptl_absorpt_process_details     '(X-RED32; Stoe & Cie, 2002)'
_exptl_absorpt_correction_T_min     0.4514
_exptl_absorpt_correction_T_max     0.6033
_exptl_special_details     ?
_diffrn_ambient_temperature     296
_diffrn_radiation_type     MoK\a
_diffrn_radiation_wavelength     0.71073
_diffrn_radiation_source     'fine-focus sealed tube'
_diffrn_radiation_monochromator     graphite
_diffrn_measurement_device_type     'Stoe IPDS II'
_diffrn_measurement_method     'rotation method'
_diffrn_detector_area_resol_mean     6.67
_diffrn_reflns_number     6072
_diffrn_reflns_av_R_equivalents     0.0487
_diffrn_reflns_av_sigmaI/netI     0.0952
_diffrn_reflns_theta_min     1.84
_diffrn_reflns_theta_max     26.0
_diffrn_reflns_theta_full     26.00
_diffrn_measured_fraction_theta_max     0.996
_diffrn_measured_fraction_theta_full     0.996
_diffrn_reflns_limit_h_min     -6
_diffrn_reflns_limit_h_max     8
_diffrn_reflns_limit_k_min     -15
_diffrn_reflns_limit_k_max     19
_diffrn_reflns_limit_l_min     -20
_diffrn_reflns_limit_l_max     20
_diffrn_standards_number     ?
_diffrn_standards_interval_count     ?
_diffrn_standards_interval_time     ?
_diffrn_standards_decay_%     ?
_refine_special_details     ?
_reflns_number_total     3225
_reflns_number_gt     2417
_reflns_threshold_expression     I>2\s(I)
_refine_ls_structure_factor_coef     Fsqd
_refine_ls_matrix_type     full
_refine_ls_R_factor_all     0.0556
_refine_ls_R_factor_gt     0.0370
_refine_ls_wR_factor_gt     0.0695
_refine_ls_wR_factor_ref     0.0735
_refine_ls_goodness_of_fit_ref     0.862
_refine_ls_restrained_S_all     0.862
_refine_ls_number_reflns     3225
_refine_ls_number_parameters     190
_refine_ls_number_restraints     0
_refine_ls_number_constraints     0
_refine_ls_hydrogen_treatment     constr
_refine_ls_weighting_scheme     calc
_refine_ls_weighting_details
                 'calc w=1/[\s^2^(Fo^2^)+(0.0337P)^2^] where P=(Fo^2^+2Fc^2^)/3'
_atom_sites_solution_hydrogens     geom
_atom_sites_solution_primary     direct
_atom_sites_solution_secondary     difmap
_refine_ls_shift/su_max     0.002
_refine_ls_shift/su_mean     0.000
_refine_diff_density_max     0.571
_refine_diff_density_min     -0.631
_refine_ls_extinction_method     none
_refine_ls_extinction_coef     ?
_refine_ls_abs_structure_details     'Flack (1983), 1355 Friedel pairs'
_refine_ls_abs_structure_Flack     -0.02(3)
loop_
    _atom_type_symbol
    _atom_type_description
    _atom_type_scat_dispersion_real
    _atom_type_scat_dispersion_imag
    _atom_type_scat_source
    'C' 'C' 0.0033 0.0016
                         'International Tables Vol C Tables 4.2.6.8 and 6.1.1.4'
    'H' 'H' 0.0000 0.0000
                         'International Tables Vol C Tables 4.2.6.8 and 6.1.1.4'
    'I' 'I' -0.4742 1.8119
                         'International Tables Vol C Tables 4.2.6.8 and 6.1.1.4'
    'N' 'N' 0.0061 0.0033
                         'International Tables Vol C Tables 4.2.6.8 and 6.1.1.4'
    'O' 'O' 0.0106 0.0060
                         'International Tables Vol C Tables 4.2.6.8 and 6.1.1.4'
_computing_data_collection     'X-AREA (Stoe & Cie, 2002)'
_computing_cell_refinement     'X-AREA (Stoe & Cie, 2002)'
_computing_data_reduction     'X-RED32 (Stoe & Cie, 2002)'
_computing_structure_solution     'SHELXS97 (Sheldrick, 2008)'
_computing_structure_refinement     'SHELXL97 (Sheldrick, 2008)'
_computing_molecular_graphics     'ORTEP-3 for Windows (Farrugia, 1997)'
_computing_publication_material     'WinGX (Spek, 2009)'
loop_
    _atom_site_type_symbol
    _atom_site_label
    _atom_site_fract_x
    _atom_site_fract_y
    _atom_site_fract_z
    _atom_site_U_iso_or_equiv
    _atom_site_adp_type
    _atom_site_calc_flag
    _atom_site_refinement_flags
    _atom_site_occupancy
    _atom_site_symmetry_multiplicity
    _atom_site_disorder_assembly
    _atom_site_disorder_group
    C C1 0.5355(9) 0.7994(3) 0.3130(3) 0.0424(14) Uani d . 1 1 . .
    C C2 0.6547(9) 0.8639(3) 0.2779(3) 0.0438(13) Uani d . 1 1 . .
    H H2 0.7869 0.8699 0.2946 0.053 Uiso calc R 1 1 . .
    C C3 0.5784(8) 0.9186(3) 0.2188(3) 0.0411(13) Uani d . 1 1 . .
    C C4 0.3846(10) 0.9108(4) 0.1905(4) 0.0539(16) Uani d . 1 1 . .
    H H4 0.3353 0.9477 0.1494 0.065 Uiso calc R 1 1 . .
    C C5 0.2675(12) 0.8468(4) 0.2254(4) 0.0648(16) Uani d . 1 1 . .
    H H5 0.1361 0.8409 0.2077 0.078 Uiso calc R 1 1 . .
    C C6 0.3395(9) 0.7908(4) 0.2860(4) 0.0513(15) Uani d . 1 1 . .
    H H6 0.2573 0.7478 0.3085 0.062 Uiso calc R 1 1 . .
    C C7 0.5263(10) 0.7053(4) 0.4284(3) 0.0463(16) Uani d . 1 1 . .
    H H7 0.3934 0.7205 0.4366 0.056 Uiso calc R 1 1 . .
    C C8 0.6183(8) 0.6397(4) 0.4808(4) 0.0398(14) Uani d . 1 1 . .
    C C9 0.5079(9) 0.5976(4) 0.5432(4) 0.0470(14) Uani d . 1 1 . .
    H H9 0.3765 0.6148 0.5522 0.056 Uiso calc R 1 1 . .
    C C10 0.5856(9) 0.5330(4) 0.5909(3) 0.0474(15) Uani d . 1 1 . .
    H H10 0.5071 0.5067 0.6314 0.057 Uiso calc R 1 1 . .
    C C11 0.7872(8) 0.5048(3) 0.5794(3) 0.0396(12) Uani d . 1 1 . .
    C C12 0.8970(8) 0.5476(4) 0.5182(3) 0.0429(13) Uani d . 1 1 . .
    H H12 1.0285 0.5305 0.5091 0.052 Uiso calc R 1 1 . .
    C C13 0.8187(8) 0.6140(4) 0.4706(3) 0.0382(14) Uani d . 1 1 . .
    C C14 1.0628(11) 0.4029(4) 0.6072(4) 0.0602(17) Uani d . 1 1 . .
    H H14A 1.1138 0.3722 0.6555 0.072 Uiso calc R 1 1 . .
    H H14B 1.1530 0.4512 0.5956 0.072 Uiso calc R 1 1 . .
    C C15 1.0651(14) 0.3412(6) 0.5345(5) 0.098(3) Uani d . 1 1 . .
    H H15A 1.1984 0.3200 0.5259 0.147 Uiso calc R 1 1 . .
    H H15B 1.0204 0.3715 0.4858 0.147 Uiso calc R 1 1 . .
    H H15C 0.9779 0.2926 0.5455 0.147 Uiso calc R 1 1 . .
    C C16 0.7536(12) 0.3977(4) 0.6930(3) 0.0594(15) Uani d . 1 1 . .
    H H16A 0.6713 0.4420 0.7194 0.071 Uiso calc R 1 1 . .
    H H16B 0.8452 0.3752 0.7345 0.071 Uiso calc R 1 1 . .
    C C17 0.6208(11) 0.3235(5) 0.6640(6) 0.085(2) Uani d . 1 1 . .
    H H17A 0.5497 0.2997 0.7105 0.127 Uiso calc R 1 1 . .
    H H17B 0.7012 0.2785 0.6392 0.127 Uiso calc R 1 1 . .
    H H17C 0.5273 0.3454 0.6239 0.127 Uiso calc R 1 1 . .
    I I1 0.76828(6) 1.01529(2) 0.16772(2) 0.05438(13) Uani d . 1 1 . .
    N N1 0.6279(7) 0.7428(3) 0.3703(3) 0.0431(11) Uani d . 1 1 . .
    N N2 0.8680(7) 0.4386(3) 0.6273(3) 0.0478(12) Uani d . 1 1 . .
    O O1 0.9360(6) 0.6522(3) 0.4129(2) 0.0532(11) Uani d . 1 1 . .
    H H1 0.8727 0.6905 0.3888 0.080 Uiso calc R 1 1 . .
loop_
    _atom_site_aniso_label
    _atom_site_aniso_U_11
    _atom_site_aniso_U_22
    _atom_site_aniso_U_33
    _atom_site_aniso_U_12
    _atom_site_aniso_U_13
    _atom_site_aniso_U_23
    C1 0.056(3) 0.032(3) 0.039(3) 0.004(3) 0.001(2) -0.006(2)
    C2 0.048(3) 0.044(3) 0.039(3) 0.000(3) 0.000(2) 0.002(2)
    C3 0.042(3) 0.037(3) 0.044(3) 0.002(2) 0.011(2) 0.004(2)
    C4 0.061(4) 0.049(4) 0.051(4) 0.000(3) -0.017(3) 0.008(3)
    C5 0.049(4) 0.062(3) 0.084(4) -0.002(4) -0.015(4) 0.008(3)
    C6 0.051(4) 0.041(3) 0.061(4) -0.006(3) -0.008(3) 0.005(3)
    C7 0.055(4) 0.043(4) 0.040(3) 0.008(3) 0.006(3) -0.008(3)
    C8 0.047(3) 0.032(3) 0.040(3) -0.003(3) 0.007(3) -0.001(3)
    C9 0.043(3) 0.047(4) 0.051(4) -0.003(3) 0.011(3) 0.003(3)
    C10 0.046(3) 0.051(4) 0.045(3) 0.000(3) 0.009(2) 0.004(3)
    C11 0.041(3) 0.036(3) 0.041(2) 0.000(3) -0.002(2) -0.0006(17)
    C12 0.040(3) 0.042(3) 0.046(3) 0.001(2) 0.008(3) -0.002(3)
    C13 0.046(4) 0.032(3) 0.037(3) -0.006(2) 0.007(2) -0.002(2)
    C14 0.063(4) 0.056(4) 0.061(4) 0.010(3) -0.007(3) 0.013(3)
    C15 0.108(7) 0.089(6) 0.098(7) 0.025(5) 0.021(5) -0.012(5)
    C16 0.064(4) 0.061(3) 0.054(3) -0.001(5) 0.002(4) 0.018(2)
    C17 0.072(5) 0.069(5) 0.114(6) -0.019(4) 0.003(5) 0.024(5)
    I1 0.0585(2) 0.05387(18) 0.05074(17) -0.0006(2) 0.0024(2) 0.01511(17)
    N1 0.054(3) 0.036(2) 0.039(2) -0.001(2) 0.004(2) 0.003(2)
    N2 0.050(3) 0.052(3) 0.041(2) 0.003(2) 0.005(2) 0.011(2)
    O1 0.051(3) 0.060(3) 0.048(3) 0.008(2) 0.015(2) 0.013(2)
_geom_special_details     ?
loop_
    _geom_bond_atom_site_label_1
    _geom_bond_atom_site_label_2
    _geom_bond_site_symmetry_2
    _geom_bond_distance
    _geom_bond_publ_flag
    C1 C2 . 1.388(7) ?
    C1 C6 . 1.390(8) ?
    C1 N1 . 1.407(7) ?
    C2 C3 . 1.365(7) ?
    C2 H2 . 0.9300 ?
    C3 C4 . 1.381(8) ?
    C3 I1 . 2.114(5) ?
    C4 C5 . 1.373(8) ?
    C4 H4 . 0.9300 ?
    C5 C6 . 1.384(8) ?
    C5 H5 . 0.9300 ?
    C6 H6 . 0.9300 ?
    C7 N1 . 1.292(7) ?
    C7 C8 . 1.446(8) ?
    C7 H7 . 0.9300 ?
    C8 C9 . 1.404(8) ?
    C8 C13 . 1.409(8) ?
    C9 C10 . 1.354(8) ?
    C9 H9 . 0.9300 ?
    C10 C11 . 1.430(9) ?
    C10 H10 . 0.9300 ?
    C11 N2 . 1.381(7) ?
    C11 C12 . 1.393(7) ?
    C12 C13 . 1.374(7) ?
    C12 H12 . 0.9300 ?
    C13 O1 . 1.349(6) ?
    C14 N2 . 1.450(8) ?
    C14 C15 . 1.503(10) ?
    C14 H14A . 0.9700 ?
    C14 H14B . 0.9700 ?
    C15 H15A . 0.9600 ?
    C15 H15B . 0.9600 ?
    C15 H15C . 0.9600 ?
    C16 N2 . 1.449(7) ?
    C16 C17 . 1.512(9) ?
    C16 H16A . 0.9700 ?
    C16 H16B . 0.9700 ?
    C17 H17A . 0.9600 ?
    C17 H17B . 0.9600 ?
    C17 H17C . 0.9600 ?
    O1 H1 . 0.8200 ?
loop_
    _geom_angle_atom_site_label_1
    _geom_angle_atom_site_label_2
    _geom_angle_atom_site_label_3
    _geom_angle_site_symmetry_1
    _geom_angle_site_symmetry_3
    _geom_angle
    _geom_angle_publ_flag
    C2 C1 C6 . . 118.8(5) ?
    C2 C1 N1 . . 116.7(5) ?
    C6 C1 N1 . . 124.3(5) ?
    C3 C2 C1 . . 120.1(5) ?
    C3 C2 H2 . . 119.9 ?
    C1 C2 H2 . . 119.9 ?
    C2 C3 C4 . . 122.0(5) ?
    C2 C3 I1 . . 118.2(4) ?
    C4 C3 I1 . . 119.8(4) ?
    C5 C4 C3 . . 117.6(5) ?
    C5 C4 H4 . . 121.2 ?
    C3 C4 H4 . . 121.2 ?
    C4 C5 C6 . . 121.9(6) ?
    C4 C5 H5 . . 119.0 ?
    C6 C5 H5 . . 119.0 ?
    C5 C6 C1 . . 119.5(6) ?
    C5 C6 H6 . . 120.3 ?
    C1 C6 H6 . . 120.3 ?
    N1 C7 C8 . . 120.3(6) ?
    N1 C7 H7 . . 119.8 ?
    C8 C7 H7 . . 119.8 ?
    C9 C8 C13 . . 117.3(6) ?
    C9 C8 C7 . . 120.6(5) ?
    C13 C8 C7 . . 122.0(6) ?
    C10 C9 C8 . . 122.5(6) ?
    C10 C9 H9 . . 118.8 ?
    C8 C9 H9 . . 118.8 ?
    C9 C10 C11 . . 120.6(5) ?
    C9 C10 H10 . . 119.7 ?
    C11 C10 H10 . . 119.7 ?
    N2 C11 C12 . . 122.1(5) ?
    N2 C11 C10 . . 121.2(4) ?
    C12 C11 C10 . . 116.7(5) ?
    C13 C12 C11 . . 122.6(5) ?
    C13 C12 H12 . . 118.7 ?
    C11 C12 H12 . . 118.7 ?
    O1 C13 C12 . . 118.7(5) ?
    O1 C13 C8 . . 121.0(6) ?
    C12 C13 C8 . . 120.2(5) ?
    N2 C14 C15 . . 114.7(6) ?
    N2 C14 H14A . . 108.6 ?
    C15 C14 H14A . . 108.6 ?
    N2 C14 H14B . . 108.6 ?
    C15 C14 H14B . . 108.6 ?
    H14A C14 H14B . . 107.6 ?
    C14 C15 H15A . . 109.5 ?
    C14 C15 H15B . . 109.5 ?
    H15A C15 H15B . . 109.5 ?
    C14 C15 H15C . . 109.5 ?
    H15A C15 H15C . . 109.5 ?
    H15B C15 H15C . . 109.5 ?
    N2 C16 C17 . . 114.0(5) ?
    N2 C16 H16A . . 108.8 ?
    C17 C16 H16A . . 108.8 ?
    N2 C16 H16B . . 108.8 ?
    C17 C16 H16B . . 108.8 ?
    H16A C16 H16B . . 107.6 ?
    C16 C17 H17A . . 109.5 ?
    C16 C17 H17B . . 109.5 ?
    H17A C17 H17B . . 109.5 ?
    C16 C17 H17C . . 109.5 ?
    H17A C17 H17C . . 109.5 ?
    H17B C17 H17C . . 109.5 ?
    C7 N1 C1 . . 121.0(5) ?
    C11 N2 C16 . . 121.0(5) ?
    C11 N2 C14 . . 120.2(5) ?
    C16 N2 C14 . . 118.6(5) ?
    C13 O1 H1 . . 109.5 ?
loop_
    _geom_torsion_atom_site_label_1
    _geom_torsion_atom_site_label_2
    _geom_torsion_atom_site_label_3
    _geom_torsion_atom_site_label_4
    _geom_torsion_site_symmetry_1
    _geom_torsion_site_symmetry_2
    _geom_torsion_site_symmetry_3
    _geom_torsion_site_symmetry_4
    _geom_torsion
    _geom_torsion_publ_flag
    C6 C1 C2 C3 . . . . 1.1(8) ?
    N1 C1 C2 C3 . . . . 176.8(5) ?
    C1 C2 C3 C4 . . . . -1.7(8) ?
    C1 C2 C3 I1 . . . . -179.9(4) ?
    C2 C3 C4 C5 . . . . 1.5(9) ?
    I1 C3 C4 C5 . . . . 179.7(4) ?
    C3 C4 C5 C6 . . . . -0.8(9) ?
    C4 C5 C6 C1 . . . . 0.3(9) ?
    C2 C1 C6 C5 . . . . -0.4(8) ?
    N1 C1 C6 C5 . . . . -175.8(5) ?
    N1 C7 C8 C9 . . . . -179.0(6) ?
    N1 C7 C8 C13 . . . . -0.4(9) ?
    C13 C8 C9 C10 . . . . -1.9(9) ?
    C7 C8 C9 C10 . . . . 176.7(6) ?
    C8 C9 C10 C11 . . . . 0.3(9) ?
    C9 C10 C11 N2 . . . . -179.6(5) ?
    C9 C10 C11 C12 . . . . 0.6(7) ?
    N2 C11 C12 C13 . . . . -179.5(5) ?
    C10 C11 C12 C13 . . . . 0.2(8) ?
    C11 C12 C13 O1 . . . . 179.6(5) ?
    C11 C12 C13 C8 . . . . -1.9(9) ?
    C9 C8 C13 O1 . . . . -178.9(5) ?
    C7 C8 C13 O1 . . . . 2.5(8) ?
    C9 C8 C13 C12 . . . . 2.7(8) ?
    C7 C8 C13 C12 . . . . -175.9(5) ?
    C8 C7 N1 C1 . . . . 172.9(5) ?
    C2 C1 N1 C7 . . . . 152.9(5) ?
    C6 C1 N1 C7 . . . . -31.6(8) ?
    C12 C11 N2 C16 . . . . 177.3(5) ?
    C10 C11 N2 C16 . . . . -2.5(8) ?
    C12 C11 N2 C14 . . . . -8.6(8) ?
    C10 C11 N2 C14 . . . . 171.6(5) ?
    C17 C16 N2 C11 . . . . 85.1(7) ?
    C17 C16 N2 C14 . . . . -89.0(7) ?
    C15 C14 N2 C11 . . . . -76.5(8) ?
    C15 C14 N2 C16 . . . . 97.7(7) ?
loop_
    _geom_hbond_atom_site_label_D
    _geom_hbond_atom_site_label_H
    _geom_hbond_atom_site_label_A
    _geom_hbond_site_symmetry_A
    _geom_hbond_distance_DH
    _geom_hbond_distance_HA
    _geom_hbond_distance_DA
    _geom_hbond_angle_DHA
    _geom_hbond_publ_flag
    O1 H1 N1 . 0.82 1.85 2.577(6) 147.4 yes
data_global
_journal_date_recd_electronic     2012-04-11
_journal_date_accepted     2012-05-17
_journal_name_full     'Acta Crystallographica, Section E'
_journal_year     2012
_journal_volume     68
_journal_issue      6
_journal_page_first     o1963
_journal_page_last     o1963
_journal_paper_category     QO
_journal_paper_doi     10.1107/S1600536812022556
_journal_coeditor_code     BH2429
_publ_contact_author
;
Vesek, Hilal
Department of Physics
Ondokuz May\?is University
Kurupelit
TR-55139 Samsun
Turkey
;
_publ_contact_author_email     hilal.vesek@oposta.omu.tr
_publ_section_title
;
5-Diethylamino-2-{(<i>E</i>)-[(3-iodophenyl)imino]methyl}phenol
;
loop_
    _publ_author_name
    _publ_author_address
    "Vesek, Hilal"
;
Department of Physics
Faculty of Arts and Sciences
Ondokuz May\?is University
Kurupelit
TR-55139 Samsun
Turkey
;
    "Kazak, Canan"
;
Department of Physics
Faculty of Arts and Sciences
Ondokuz May\?is University
Kurupelit
TR-55139 Samsun
Turkey
;
    "A\<gar, Erbil"
;
Department of Chemistry
Faculty of Arts and Sciences
Ondokuz May\?is University
Kurupelit
TR-55139 Samsun
Turkey
;
    "G\"um\"u\,s, S\"umeyye"
;
Department of Chemistry
Faculty of Arts and Sciences
Ondokuz May\?is University
Kurupelit
TR-55139 Samsun
Turkey
;
