# Supplementary material for: 5-Diethyl­amino-2-{(E)-[(3-iodo­phen­yl)imino]­meth­yl}phenol
Source: Acta Crystallogr Sect E Struct Rep Online. 2012 May 31;68(Pt 6):o1963. doi: 10.1107/S1600536812022556 (PMC3379512; doi:10.1107/S1600536812022556)
Supplement: Supplementary file 2 [file e-68-o1963-Isup2.hkl]

#
# h,k,l, Fc-squared, Fo-squared, sigma(Fo-squared) and status flag
#
data_I
_shelx_title ' hilal1 in P 21 21 21'
_shelx_refln_list_code          4
_shelx_F_calc_maximum      226.16
_exptl_crystal_F_000       784.00
_reflns_d_resolution_high  0.8106
 
loop_
 _symmetry_equiv_pos_as_xyz
 'x, y, z'
 '-x+1/2, -y, z+1/2'
 'x+1/2, -y+1/2, -z'
 '-x, y+1/2, -z+1/2'
 
_cell_length_a     6.6999
_cell_length_b    15.2476
_cell_length_c    16.1195
_cell_angle_alpha  90.000
_cell_angle_beta   90.000
_cell_angle_gamma  90.000
 
_shelx_F_squared_multiplier     1.000
 
loop_
 _refln_index_h
 _refln_index_k
 _refln_index_l
 _refln_F_squared_calc
 _refln_F_squared_meas
 _refln_F_squared_sigma
 _refln_observed_status
   6   0   0     1902.36     2035.35     70.35 o
   8   0   0      228.18      258.73     75.61 o
   1   1   0     6351.85     6861.28    162.00 o
   2   1   0      237.36      274.56     61.74 o
   3   1   0    15769.95    16824.41    136.46 o
   4   1   0        0.05       55.54     51.88 o
   5   1   0     3663.15     3707.05     76.24 o
   6   1   0        4.62       52.03     45.01 o
   7   1   0      180.67      174.48     46.85 o
   8   1   0        4.00        6.97     55.71 o
   1   2   0      123.83      157.38     50.25 o
   2   2   0    26993.33    24331.49   1438.02 o
   3   2   0     1416.54     1571.37     69.99 o
   4   2   0     6236.22     6127.05     89.75 o
   5   2   0       32.36       54.24     56.25 o
   6   2   0     1946.39     1845.49     70.39 o
   7   2   0       97.07       70.14     48.88 o
   8   2   0      100.34      116.91     52.19 o
   1   3   0    34572.22    25878.35    669.01 o
   2   3   0       19.76       40.30     42.31 o
   3   3   0    12078.29    10914.64    116.34 o
   4   3   0      333.91      318.01     57.32 o
   5   3   0     2798.50     2638.14     72.49 o
   6   3   0       10.91       20.25     58.88 o
   7   3   0      383.84      461.25     69.46 o
   8   3   0       10.39       33.58     52.72 o
   1   4   0      271.25      272.59     53.80 o
   2   4   0    17301.45    15640.33    263.84 o
   3   4   0      103.85       90.24     37.40 o
   4   4   0     5041.12     4716.22     85.51 o
   5   4   0       51.54       49.87     69.23 o
   6   4   0      776.34      840.91     73.92 o
   7   4   0       94.16      105.32     79.49 o
   8   4   0       95.80      137.96     58.06 o
   1   5   0    13665.90    12919.46    238.70 o
   2   5   0     1892.79     1792.51     75.54 o
   3   5   0    10790.40    10559.77    665.47 o
   4   5   0        1.70       51.71     45.75 o
   5   5   0     1779.61     1674.20     70.30 o
   6   5   0      325.64      259.09     65.84 o
   7   5   0      285.40      173.04     69.50 o
   1   6   0      200.99      222.88     51.39 o
   2   6   0    10246.51     9254.42    199.98 o
   3   6   0      156.89      147.73     41.33 o
   4   6   0     4643.61     4563.65    660.18 o
   5   6   0      211.59      235.80     71.51 o
   6   6   0      715.65      700.35     68.43 o
   7   6   0       63.82       16.95     75.25 o
   1   7   0     9439.88     9471.74    119.46 o
   2   7   0       20.44       19.23     45.05 o
   3   7   0     3872.91     3718.00    101.89 o
   4   7   0      289.28      288.54     50.60 o
   5   7   0      189.73      222.51     60.94 o
   6   7   0      325.11      295.80     67.00 o
   7   7   0      108.99      132.71     74.23 o
   0   8   0     7527.63     7793.84    105.72 o
   1   8   0      259.81      284.42     63.57 o
   2   8   0     8718.72     8543.93    122.52 o
   3   8   0       20.72       16.79     47.67 o
   4   8   0     1935.87     2008.47    185.62 o
   5   8   0      607.50      608.57     63.17 o
   6   8   0      244.89      257.52     68.92 o
   7   8   0      114.32       62.72     76.28 o
   1   9   0     3327.73     3475.80     85.74 o
   2   9   0      952.17     1027.46     51.09 o
   3   9   0      619.78      609.38     53.29 o
   4   9   0      842.77      830.97     53.83 o
   5   9   0      586.38      579.54     49.20 o
   6   9   0        0.91       22.26     72.09 o
   7   9   0      178.59       88.90     79.05 o
   0  10   0     2835.42     2938.09     77.57 o
   1  10   0       12.65       64.59     65.17 o
   2  10   0     1495.11     1525.16     76.50 o
   3  10   0      492.15      439.12     53.36 o
   4  10   0     2227.96     2334.07    156.64 o
   5  10   0      744.23      717.87    130.93 o
   6  10   0        9.79       39.48     73.43 o
   7  10   0       51.38      117.36     81.28 o
   1  11   0     1500.47     1498.57     72.40 o
   2  11   0       21.89        0.00     72.71 o
   3  11   0       40.55      104.63     51.18 o
   4  11   0        2.74       69.43     49.51 o
   5  11   0      288.45      304.82     56.43 o
   6  11   0      378.06      329.83     76.55 o
   0  12   0      740.00      756.51     67.89 o
   1  12   0       26.98       26.90     68.38 o
   2  12   0      571.92      680.05     77.98 o
   3  12   0      775.30      756.60     87.21 o
   4  12   0      254.50      242.19     51.27 o
   5  12   0      135.71      109.15     53.70 o
   6  12   0      153.66      160.79     63.10 o
   1  13   0      242.49      272.91     47.24 o
   2  13   0        9.40       12.53     71.55 o
   3  13   0       91.31      113.31     87.25 o
   4  13   0      232.98      283.79     54.23 o
   5  13   0       15.24       39.96     59.86 o
   0  14   0      286.68      271.49     68.25 o
   1  14   0        3.28       43.16     43.33 o
   2  14   0      105.49       91.63     76.99 o
   3  14   0      131.54      136.28     77.04 o
   4  14   0       21.28       53.75     85.51 o
   5  14   0       77.92      103.29     61.67 o
   1  15   0       49.01       44.13     44.82 o
   2  15   0       67.86      111.52     75.48 o
   3  15   0        0.46       48.67     79.72 o
   4  15   0       85.18       85.25     86.32 o
   0  16   0       13.17       21.19     75.61 o
   1  16   0       66.57       87.49     53.21 o
   2  16   0       75.96      111.63     54.07 o
   3  16   0       57.83       63.57     87.34 o
   4  16   0        6.83       28.68     90.51 o
   1  17   0       29.46       63.74     48.27 o
   2  17   0      307.25      306.29     57.33 o
   3  17   0        3.10      -36.00     88.24 o
   0  18   0       69.22      142.26     84.80 o
   1  18   0        4.73       49.62     51.03 o
   2  18   0        8.90       42.12     53.00 o
   4   0   1        1.52       67.22     54.96 o
   5   0   1     1096.22     1098.62     44.15 o
   6   0   1      124.35      155.16     41.91 o
   7   0   1      447.94      483.85     47.38 o
   8   0   1       19.37       43.61     51.23 o
  -8   1   1      193.67      225.55     66.87 o
  -7   1   1      249.77      288.65     56.27 o
  -6   1   1      490.87      506.69     45.14 o
  -5   1   1      393.75      439.04     54.51 o
  -4   1   1     3183.55     3477.67     73.02 o
  -3   1   1     3081.87     3252.08     76.50 o
  -2   1   1      437.64      414.46     61.51 o
  -1   1   1     1195.35     1358.33     84.27 o
   0   1   1     5360.03     5940.44    148.06 o
   1   1   1     1103.77     1235.21     58.61 o
   2   1   1      524.65      509.78     65.62 o
   3   1   1     3142.99     3459.29     79.54 o
   4   1   1     3221.91     3219.97     73.51 o
   5   1   1      389.28      362.71     60.04 o
   6   1   1      519.86      573.09     44.51 o
   7   1   1      250.25      313.99     51.84 o
   8   1   1      191.06      142.21     52.43 o
  -8   2   1       43.75       91.90     52.90 o
  -7   2   1      249.65      308.40     46.82 o
  -6   2   1      319.83      347.86     59.55 o
  -5   2   1     1363.55     1347.44     63.03 o
  -4   2   1      399.44      407.19     56.61 o
  -3   2   1     3266.02     3358.03     76.10 o
  -2   2   1      481.84      549.58     64.68 o
  -1   2   1     1263.68     1301.38     64.84 o
   0   2   1      456.40      510.58     60.63 o
   1   2   1     1391.71     1487.34     66.04 o
   2   2   1      590.61      752.85     49.60 o
   3   2   1     3017.21     3064.91     76.01 o
   4   2   1      422.74      411.47     56.61 o
   5   2   1     1432.59     1360.64     68.25 o
   6   2   1      326.03      370.92     62.27 o
   7   2   1      233.42      262.43     48.48 o
   8   2   1       44.31       67.47     53.31 o
  -8   3   1      101.92      165.87     52.68 o
  -7   3   1       54.17       54.42     64.82 o
  -6   3   1      568.22      552.43     63.57 o
  -5   3   1      603.83      644.90     57.99 o
  -4   3   1      922.96      842.47     59.11 o
  -3   3   1     1266.66     1287.22     62.63 o
  -2   3   1     3319.04     3340.83    332.82 o
  -1   3   1      573.88     1006.63    329.50 o
   0   3   1      268.99      331.26     81.41 o
   1   3   1      605.47      550.34     70.04 o
   2   3   1     3412.48     3362.38    158.87 o
   3   3   1     1140.53     1186.73    102.89 o
   4   3   1      876.58      744.69     67.63 o
   5   3   1      612.65      588.30     63.43 o
   6   3   1      581.01      506.71     65.40 o
   7   3   1       60.83       74.03     47.56 o
   8   3   1      102.92       99.89     53.48 o
  -8   4   1       33.61       60.61     54.50 o
  -7   4   1      312.23      346.29     71.73 o
  -6   4   1      245.79      225.67     64.91 o
  -5   4   1      598.63      580.31     62.27 o
  -4   4   1     1458.80     1474.44     73.25 o
  -3   4   1     1462.35     1413.28    100.84 o
  -2   4   1     5992.00     5908.99    179.86 o
  -1   4   1     1174.84     1121.47     58.80 o
   0   4   1     2850.42     3014.10    102.06 o
   1   4   1     1160.25     1143.05     61.12 o
   2   4   1     6077.74     5953.24     93.66 o
   3   4   1     1472.41     1460.47    123.59 o
   4   4   1     1499.39     1437.37     75.48 o
   5   4   1      598.06      477.31     72.13 o
   6   4   1      220.25      215.46     71.82 o
   7   4   1      322.44      299.77     81.45 o
   8   4   1       37.99       82.57     58.50 o
  -7   5   1       89.90      100.68     70.48 o
  -6   5   1      700.60      558.01     68.07 o
  -5   5   1      684.46      644.23     65.17 o
  -4   5   1     1405.14     1248.32     63.75 o
  -3   5   1     1043.56      975.74     93.52 o
  -2   5   1     1039.90      984.09     51.08 o
  -1   5   1     3861.22     3745.24    110.87 o
   0   5   1     1935.02     2069.74     87.25 o
   1   5   1     3896.62     3760.47     69.20 o
   2   5   1     1084.77     1003.21     49.19 o
   3   5   1     1067.06      953.03    120.35 o
   4   5   1     1415.68     1460.15    140.78 o
   5   5   1      655.80      573.44     64.86 o
   6   5   1      689.50      651.24     66.78 o
   7   5   1       84.77      124.81     80.03 o
  -7   6   1      164.26      205.29     71.19 o
  -6   6   1      116.70      125.35     63.66 o
  -5   6   1      111.25      111.83     58.79 o
  -4   6   1     1006.03     1029.32    124.44 o
  -3   6   1     1371.72     1286.56     85.27 o
  -2   6   1     4332.78     4214.11     64.78 o
  -1   6   1     4318.04     4448.90     97.58 o
   0   6   1     3671.58     4058.83     91.49 o
   1   6   1     4554.66     4717.51     95.33 o
   2   6   1     4321.59     4287.89     64.94 o
   3   6   1     1421.72     1347.00     61.94 o
   4   6   1      981.05      908.85     83.28 o
   5   6   1       76.69      107.02     69.28 o
   6   6   1      127.55       80.61     75.48 o
   7   6   1      175.22      204.80     83.51 o
  -7   7   1      232.46      266.31     73.51 o
  -6   7   1      929.06      917.06     71.33 o
  -5   7   1      969.55      864.82     65.26 o
  -4   7   1      687.10      773.50    108.31 o
  -3   7   1     3351.34     3349.38     77.11 o
  -2   7   1      436.36      399.38     46.94 o
  -1   7   1     7081.50     7267.26    156.58 o
   0   7   1     1283.15     1301.23     59.82 o
   1   7   1     6951.80     7154.60    103.71 o
   2   7   1      352.96      287.65     43.37 o
   3   7   1     3467.48     3449.90    125.66 o
   4   7   1      655.95      630.72     46.17 o
   5   7   1      917.10      979.08    119.89 o
   6   7   1      906.16      795.46     71.77 o
   7   7   1      227.13      226.74     89.04 o
  -7   8   1      106.24      152.69     73.47 o
  -6   8   1      169.01      142.26     78.29 o
  -5   8   1      330.94      347.68     48.84 o
  -4   8   1      608.09      619.26    109.13 o
  -3   8   1     1530.65     1525.31     53.33 o
  -2   8   1     1812.62     1653.61     54.11 o
  -1   8   1      872.71      890.25     68.83 o
   0   8   1     5243.87     5408.77     91.89 o
   1   8   1      942.29      979.78     69.10 o
   2   8   1     1670.32     1497.17     53.49 o
   3   8   1     1427.07     1377.99     49.93 o
   4   8   1      627.93      724.05     94.77 o
   5   8   1      342.83      345.15     48.25 o
   6   8   1      209.97      223.58     82.30 o
   7   8   1      123.44      167.77     77.26 o
  -7   9   1      174.26      193.96     76.86 o
  -6   9   1      353.49      348.75     69.41 o
  -5   9   1     1486.78     1673.54    242.22 o
  -4   9   1      169.91      186.55     49.79 o
  -3   9   1     2817.19     2745.92     84.22 o
  -2   9   1     1551.07     1425.23     54.65 o
  -1   9   1     3881.41     3767.71     87.61 o
   0   9   1     4451.39     4585.66     58.72 o
   1   9   1     4098.64     4187.66     88.37 o
   2   9   1     1595.35     1571.20     73.34 o
   3   9   1     2724.20     2535.28     60.50 o
   4   9   1      228.91      261.93     51.02 o
   5   9   1     1468.51     1630.66    217.11 o
   6   9   1      329.98      298.03     80.38 o
   7   9   1      166.04       59.86     78.38 o
  -6  10   1      378.91      321.94     76.06 o
  -5  10   1      402.33      415.60     58.01 o
  -4  10   1     1275.68     1240.67    126.29 o
  -3  10   1     1250.62     1189.48     56.09 o
  -2  10   1     2535.19     2451.80    116.67 o
  -1  10   1      391.57      367.39     70.08 o
   0  10   1     3424.17     3490.96     57.79 o
   1  10   1      324.34      338.31     65.66 o
   2  10   1     2550.33     2372.23     78.38 o
   3  10   1     1285.32     1180.87     55.01 o
   4  10   1     1389.67     1377.71     62.59 o
   5  10   1      387.61      367.84     54.83 o
   6  10   1      377.03      317.66     75.92 o
  -6  11   1       48.59       60.98     76.95 o
  -5  11   1      240.03      243.67     52.62 o
  -4  11   1      559.79      543.64     73.87 o
  -3  11   1      850.87      789.15     58.65 o
  -2  11   1      644.75      621.93     87.97 o
  -1  11   1     3665.64     3713.51    100.46 o
   0  11   1     2414.25     2601.52     54.01 o
   1  11   1     3712.94     3858.85     84.18 o
   2  11   1      626.84      647.22     68.12 o
   3  11   1      795.78      709.85     52.16 o
   4  11   1      576.18      662.39     58.87 o
   5  11   1      226.94      196.24     53.35 o
   6  11   1       56.03       92.87     56.95 o
  -6  12   1      153.40      126.73     80.79 o
  -5  12   1      225.38      217.15     52.38 o
  -4  12   1     1038.48     1036.04     58.25 o
  -3  12   1      200.65      224.09     49.67 o
  -2  12   1     3011.46     2903.29     89.57 o
  -1  12   1      806.35      824.53     46.45 o
   0  12   1     2637.90     2636.64     54.81 o
   1  12   1      813.84      824.68     67.67 o
   2  12   1     2971.43     2800.83     81.77 o
   3  12   1      196.78      204.57     71.69 o
   4  12   1     1028.04     1034.22     57.63 o
   5  12   1      238.46      217.63     62.75 o
   6  12   1      169.27      178.66     70.04 o
  -5  13   1      351.80      366.26     60.12 o
  -4  13   1      320.10      322.91     59.18 o
  -3  13   1      747.94      618.14     89.48 o
  -2  13   1      682.58      714.76     77.08 o
  -1  13   1     2052.69     2093.55     52.01 o
   0  13   1      358.68      374.83     44.37 o
   1  13   1     2043.76     2187.01     79.00 o
   2  13   1      696.13      652.58     77.22 o
   3  13   1      788.36      915.77     77.44 o
   4  13   1      329.69      326.80     85.02 o
   5  13   1      347.13      426.53     85.51 o
  -5  14   1       36.80       70.18     59.66 o
  -4  14   1      499.58      529.28     98.99 o
  -3  14   1      386.73      361.68     85.78 o
  -2  14   1     1049.87     1149.11     80.87 o
  -1  14   1      521.90      467.55     50.70 o
   0  14   1     1666.83     1744.20     52.63 o
   1  14   1      476.01      544.55     49.54 o
   2  14   1     1064.94     1067.03     79.09 o
   3  14   1      362.31      363.02     79.98 o
   4  14   1      489.90      418.65     87.57 o
   5  14   1       35.78       20.39     87.25 o
  -4  15   1      181.41      196.32    102.87 o
  -3  15   1      720.81      785.02    101.26 o
  -2  15   1      193.45      246.00     49.48 o
  -1  15   1     1626.00     1707.73     56.80 o
   0  15   1      342.34      374.64     49.88 o
   1  15   1     1615.44     1637.38     55.07 o
   2  15   1      195.74      259.17     75.21 o
   3  15   1      706.42      675.15     81.28 o
   4  15   1      180.52      214.92     86.50 o
  -4  16   1      320.09      280.19     93.59 o
  -3  16   1      126.97      177.01    104.79 o
  -2  16   1      537.54      529.29     55.78 o
  -1  16   1      267.71      295.21     52.40 o
   0  16   1      205.69      246.04     53.15 o
   1  16   1      261.78      261.56     52.55 o
   2  16   1      561.38      671.58     81.23 o
   3  16   1      127.01      226.08     88.68 o
   4  16   1      321.49      382.92     91.85 o
  -3  17   1      499.63      385.24     97.78 o
  -2  17   1      191.49      168.38     57.87 o
  -1  17   1      378.85      395.44     54.69 o
   0  17   1      210.38      262.14     52.96 o
   1  17   1      348.59      323.34     56.06 o
   2  17   1      200.52      254.00     58.90 o
   3  17   1      488.18      375.78     87.48 o
  -2  18   1      347.43      296.05     63.47 o
  -1  18   1      144.80      137.74     58.38 o
   0  18   1      555.69      483.33     64.68 o
   1  18   1      161.47      214.51     74.36 o
   2  18   1      390.53      366.84     61.73 o
   0   0   2     8231.88     8450.12    150.81 o
   1   0   2    26734.77    26866.33    223.93 o
   2   0   2    18546.68    20112.09    160.50 o
   3   0   2    17329.02    19159.26    134.23 o
   4   0   2     1628.66     1720.10     65.44 o
   5   0   2     1784.59     1874.35     63.21 o
   6   0   2      364.90      360.88     45.03 o
   7   0   2      563.25      580.43     48.92 o
   8   0   2       41.83      115.38     53.90 o
  -8   1   2       59.61       75.81     52.08 o
  -7   1   2      139.21      150.34     47.20 o
  -6   1   2      931.79      940.75     67.27 o
  -5   1   2      743.15      750.98     59.37 o
  -4   1   2     5308.21     5972.66     78.96 o
  -3   1   2     1248.80     1307.56     60.49 o
  -2   1   2    16477.49    16908.27    150.15 o
  -1   1   2    12440.50    12336.05    157.65 o
   0   1   2     6785.40     7432.24    223.33 o
   1   1   2    12364.62    12590.96    342.24 o
   3   1   2     1165.54     1263.04     66.33 o
   4   1   2     5439.36     5848.52     97.02 o
   5   1   2      730.73      804.69     46.79 o
   6   1   2      897.36      896.93     45.53 o
   7   1   2      159.04      190.54     47.41 o
   8   1   2       60.36       84.14     53.21 o
  -8   2   2       29.12       93.61     52.48 o
  -7   2   2      333.94      355.27     48.27 o
  -6   2   2      392.59      375.51     60.44 o
  -5   2   2     2800.24     2730.52     68.43 o
  -4   2   2     1872.79     1957.86     66.24 o
  -3   2   2     5680.17     5755.77     84.18 o
  -2   2   2     3746.39     3708.56     85.83 o
  -1   2   2    45336.41    33124.13    610.60 o
   0   2   2     2851.89     3087.88     87.23 o
   1   2   2    43522.10    31322.66   1835.52 o
   2   2   2     3632.43     3639.81     68.02 o
   3   2   2     5669.24     5533.63    103.36 o
   4   2   2     1852.88     1798.83     74.32 o
   5   2   2     2843.09     2977.43     82.12 o
   6   2   2      387.16      444.69     54.02 o
   7   2   2      352.69      442.82     48.09 o
   8   2   2       30.56       10.02     53.43 o
  -8   3   2      111.32      135.60     53.28 o
  -7   3   2      256.35      318.24     67.76 o
  -6   3   2      534.68      519.11     61.07 o
  -5   3   2      913.64      957.52     60.53 o
  -4   3   2     4380.71     4626.51     78.64 o
  -3   3   2     4557.22     4795.45     80.96 o
  -2   3   2    15404.68    14734.83   1404.49 o
  -1   3   2    21509.60    18302.40    731.60 o
   0   3   2    13282.93    13937.66    201.90 o
   1   3   2    22758.96    19560.99    146.38 o
   2   3   2    14860.87    13671.38    494.42 o
   3   3   2     4658.92     4986.77    357.58 o
   4   3   2     4343.50     4190.91     82.30 o
   5   3   2      864.93      868.39     70.79 o
   6   3   2      518.61      538.65     63.34 o
   7   3   2      244.35      219.31     47.64 o
   8   3   2      111.86      147.90     58.96 o
  -8   4   2       39.70       72.27     76.28 o
  -7   4   2      256.98      194.18     68.79 o
  -6   4   2      338.13      269.79     65.31 o
  -5   4   2     2092.44     1883.45     66.78 o
  -4   4   2     1069.77     1066.68     61.74 o
  -3   4   2     5256.31     5179.52    423.87 o
  -2   4   2     1633.52     1733.77    142.19 o
  -1   4   2    24763.73    20944.70   1064.07 o
   0   4   2     5199.92     5839.28    115.58 o
   1   4   2    25258.96    22386.49    171.34 o
   2   4   2     1396.24     1445.59     54.60 o
   3   4   2     5410.26     5299.15    350.47 o
   4   4   2     1017.30      953.68     64.41 o
   5   4   2     2136.46     1918.20     76.73 o
   6   4   2      388.28      321.94     76.15 o
   7   4   2      245.60      209.21     67.40 o
   8   4   2       42.38       49.43     54.68 o
  -7   5   2      131.00       84.35     67.05 o
  -6   5   2      470.26      513.89     64.73 o
  -5   5   2     1168.63     1261.75     62.63 o
  -4   5   2     3931.58     3653.47     76.68 o
  -3   5   2     2691.87     2727.84    192.78 o
  -2   5   2     7282.31     7019.62     77.54 o
  -1   5   2     3043.52     3067.90     67.15 o
   0   5   2    11608.95    12054.39    135.34 o
   1   5   2     3027.54     3070.57     86.63 o
   2   5   2     7323.21     6875.20     78.31 o
   3   5   2     2729.78     2707.69    179.17 o
   4   5   2     3971.35     4090.74    360.61 o
   5   5   2     1114.65     1042.45     75.79 o
   6   5   2      497.07      445.64     76.90 o
   7   5   2      120.60      145.65     70.35 o
  -7   6   2      255.17      210.19     71.33 o
  -6   6   2      155.80      126.60     63.79 o
  -5   6   2     1037.80      902.70     63.66 o
  -4   6   2     1595.22     1640.30    103.31 o
  -3   6   2     4072.24     4061.15    443.34 o
  -2   6   2     2914.54     2693.91    115.36 o
  -1   6   2    10636.03    10316.88    155.17 o
   0   6   2     1322.81     1456.33     73.07 o
   1   6   2    10588.39    10471.42    119.24 o
   2   6   2     2907.04     2820.87     60.16 o
   3   6   2     4108.72     4005.64     62.79 o
   4   6   2     1623.86     1664.96    177.01 o
   5   6   2      952.76      841.63     74.50 o
   6   6   2      183.90      174.11     76.06 o
   7   6   2      251.60      238.65     84.27 o
  -7   7   2       88.41      140.38     73.38 o
  -6   7   2      356.11      423.11     68.61 o
  -5   7   2       40.97      102.78     61.92 o
  -4   7   2     1423.75     1420.78    123.54 o
  -3   7   2     1645.22     1550.11    117.30 o
  -2   7   2     4137.72     3680.04     62.24 o
  -1   7   2     4116.16     4321.98     65.82 o
   0   7   2     9027.11     9076.69    111.97 o
   1   7   2     4044.40     4242.52     86.85 o
   2   7   2     4182.18     3942.48     99.45 o
   3   7   2     1690.43     1649.53     50.21 o
   4   7   2     1497.70     1549.58     59.78 o
   5   7   2       64.21       89.77     49.74 o
   6   7   2      366.53      299.32     69.77 o
   7   7   2       90.03      147.92     83.46 o
  -7   8   2       81.91       47.91     73.47 o
  -6   8   2      153.74      131.77     66.33 o
  -5   8   2     1367.95     1197.29     68.70 o
  -4   8   2     1042.11     1010.54    126.67 o
  -3   8   2     4720.89     4604.70    369.00 o
  -2   8   2     1101.71     1008.08     50.42 o
  -1   8   2     2754.68     2751.44     94.53 o
   0   8   2      468.91      418.87     64.82 o
   1   8   2     3030.90     3189.68     80.65 o
   2   8   2     1023.68     1075.86     68.16 o
   3   8   2     4638.50     4372.35     76.19 o
   4   8   2     1070.51      997.17     52.19 o
   5   8   2     1392.77     1525.62    175.96 o
   6   8   2      144.46      124.68     82.53 o
   7   8   2       74.57       23.15     88.15 o
  -7   9   2      113.91      133.29     76.10 o
  -6   9   2      163.98      132.62     78.15 o
  -5   9   2      434.09      464.48     53.53 o
  -4   9   2      533.86      497.70     47.49 o
  -3   9   2      860.83      821.92     50.83 o
  -2   9   2     2231.11     2090.67     67.38 o
  -1   9   2     1153.33     1328.71     75.34 o
   0   9   2     2960.28     3054.74     80.16 o
   1   9   2     1150.92     1149.91     73.02 o
   2   9   2     2167.88     2014.56     74.09 o
   3   9   2      789.51      815.73     64.26 o
   4   9   2      447.57      422.32     50.47 o
   5   9   2      438.71      511.92     72.78 o
   6   9   2      165.74      140.07     72.13 o
   7   9   2      126.75       31.81     93.05 o
  -6  10   2      241.99      213.67     73.87 o
  -5  10   2      274.40      320.43     52.47 o
  -4  10   2      305.78      303.31     62.94 o
  -3  10   2     1562.18     1464.20    127.42 o
  -2  10   2      242.50      179.38     52.39 o
  -1  10   2     2827.72     2799.27     86.63 o
   0  10   2     1044.73     1108.30     49.91 o
   1  10   2     2869.74     3213.68     79.72 o
   2  10   2      267.80      278.67     63.21 o
   3  10   2     1576.17     1486.08     54.33 o
   4  10   2      357.65      316.41     53.12 o
   5  10   2      275.05      299.52     57.75 o
   6  10   2      220.25      253.26     66.93 o
  -6  11   2      118.64       57.23     78.91 o
  -5  11   2      216.59      173.70     62.45 o
  -4  11   2      413.75      423.35     53.93 o
  -3  11   2      677.08      674.77     87.14 o
  -2  11   2      801.65      771.90     77.75 o
  -1  11   2       44.52       88.54     47.65 o
   0  11   2      504.14      561.32     47.93 o
   1  11   2       31.91       54.20     63.21 o
   2  11   2      820.74      817.94     66.15 o
   3  11   2      662.08      673.01     69.41 o
   4  11   2      367.75      361.25     52.11 o
   5  11   2      194.36      264.65     83.60 o
   6  11   2      115.11       87.78     56.85 o
  -6  12   2      187.06      158.40     78.56 o
  -5  12   2      191.14      250.17     56.16 o
  -4  12   2      152.88      129.19     58.26 o
  -3  12   2      550.43      539.05     54.43 o
  -2  12   2      211.19      276.39     88.82 o
  -1  12   2      536.03      517.92     52.08 o
   0  12   2      307.69      360.56     46.96 o
   1  12   2      517.79      532.58     65.44 o
   2  12   2      219.46      229.78     67.98 o
   3  12   2      612.04      589.23     73.65 o
   4  12   2      171.76      159.74     72.89 o
   5  12   2      198.85      208.79     54.23 o
   6  12   2      170.65      176.29     64.05 o
  -5  13   2      175.50      219.91     54.75 o
  -4  13   2      100.83      142.74     52.15 o
  -3  13   2       30.02       11.82     89.17 o
  -2  13   2       87.85      126.15     86.50 o
  -1  13   2      157.65      166.21     48.70 o
   0  13   2      794.79      757.49     50.04 o
   1  13   2      172.26      137.44     67.63 o
   2  13   2       78.08       62.32     69.99 o
   3  13   2       20.71       50.54     71.69 o
   4  13   2       90.79       79.76     75.88 o
   5  13   2      175.93      217.34     66.90 o
  -5  14   2        8.58       43.02     65.14 o
  -4  14   2      106.65      111.05     58.42 o
  -3  14   2      163.32      182.94     81.86 o
  -2  14   2      141.82      175.98     88.82 o
  -1  14   2      194.86      177.87     49.95 o
   0  14   2      105.76      111.66     49.26 o
   1  14   2      188.13      165.14     66.96 o
   2  14   2      146.41      145.20     71.15 o
   3  14   2      165.55      119.60     77.17 o
   4  14   2      110.17      134.67     78.56 o
   5  14   2        5.60       94.70    101.44 o
  -4  15   2       34.75       50.81     84.80 o
  -3  15   2       64.17      129.23     96.76 o
  -2  15   2        3.08       26.40     47.98 o
  -1  15   2      124.31      137.44     52.58 o
   0  15   2        9.61       21.80     49.64 o
   1  15   2      117.70      140.61     51.18 o
   2  15   2        4.20      112.23     73.38 o
   3  15   2       68.67      -10.71     77.66 o
   4  15   2       42.23       54.65     84.85 o
  -4  16   2       95.55      107.28    103.22 o
  -3  16   2      107.24      112.46    104.74 o
  -2  16   2       88.11      149.77     52.18 o
  -1  16   2      206.74      196.22     53.17 o
   0  16   2       11.07       49.40     52.40 o
   1  16   2      201.04      157.73     53.29 o
   2  16   2      100.32      131.86     79.05 o
   3  16   2      104.43      123.16     81.77 o
   4  16   2       94.35      130.97     89.84 o
  -3  17   2       53.92       94.30     62.70 o
  -2  17   2        7.06       28.37     80.45 o
  -1  17   2        9.31       58.57     51.99 o
   0  17   2        5.84       28.12     54.00 o
   1  17   2       11.35       -1.84     54.78 o
   2  17   2        6.46       43.20     48.88 o
   3  17   2       43.42       67.89     86.27 o
  -2  18   2       43.54       49.64     53.66 o
  -1  18   2       12.70       39.81     58.97 o
   0  18   2       98.35      124.43     62.67 o
   1  18   2       12.19       55.42     57.45 o
   2  18   2       42.35       84.32     59.69 o
   1   0   3      492.85      598.01     46.60 o
   2   0   3     4601.94     4921.38     89.66 o
   3   0   3       10.88       71.51     52.68 o
   4   0   3     1857.85     1964.37     56.79 o
   5   0   3        1.68       11.24     44.47 o
   6   0   3      757.02      747.82     45.20 o
   7   0   3        1.99       39.87     47.09 o
   8   0   3      237.32      233.96     58.97 o
  -8   1   3        1.53      -13.61     51.02 o
  -7   1   3      232.18      311.31     47.93 o
  -6   1   3       25.02       93.10     59.95 o
  -5   1   3     1628.40     1673.48     64.19 o
  -4   1   3      295.88      382.65     56.92 o
  -3   1   3     1123.23     1109.37     59.37 o
  -2   1   3       34.80       39.84     57.05 o
  -1   1   3     1015.27     1205.90     78.42 o
   0   1   3      350.54      642.73     71.72 o
   1   1   3     1111.40     1379.34     78.38 o
   2   1   3       45.32       56.47     56.92 o
   4   1   3      272.77      370.20     46.08 o
   5   1   3     1607.00     1611.76     81.28 o
   6   1   3       29.49       46.32     42.79 o
   7   1   3      232.15      284.20     52.27 o
   8   1   3        1.75        6.51     57.78 o
  -8   2   3      249.16      239.86     75.68 o
  -7   2   3       58.49       78.24     69.10 o
  -6   2   3      774.14      774.04     63.30 o
  -5   2   3       98.88      151.45     44.30 o
  -4   2   3     1839.12     2003.09     57.68 o
  -3   2   3      498.57      625.77     55.94 o
  -2   2   3      947.86      929.42     64.73 o
  -1   2   3    13327.82    12735.11    141.19 o
   0   2   3    14261.11    14249.08    361.97 o
   1   2   3    13232.13    12111.53    144.17 o
   2   2   3     1009.33      962.53     51.76 o
   3   2   3      577.02      664.08     76.82 o
   4   2   3     1946.32     1918.52     78.60 o
   5   2   3      117.70      104.56     56.56 o
   6   2   3      753.30      775.86     72.58 o
   7   2   3       59.64       85.23     49.77 o
   8   2   3      260.78      211.47     54.20 o
  -8   3   3        8.90       -7.85     54.13 o
  -7   3   3      438.80      372.79     68.96 o
  -6   3   3      117.19       91.27     57.68 o
  -5   3   3     1208.85     1267.77     64.55 o
  -4   3   3     1253.46     1340.17     62.23 o
  -3   3   3     1961.37     1856.69     65.93 o
  -2   3   3     2186.35     2071.52     70.84 o
  -1   3   3      695.12      726.50     63.13 o
   0   3   3     6939.55     7880.73    251.75 o
   1   3   3      621.15      631.12     70.12 o
   2   3   3     2058.46     2177.86    153.01 o
   3   3   3     2070.48     2045.63     52.87 o
   4   3   3     1229.92     1239.98     75.52 o
   5   3   3     1164.63     1069.84     74.14 o
   6   3   3      100.32       80.61     65.84 o
   7   3   3      440.74      457.16     49.36 o
   8   3   3        6.50       77.22     57.80 o
  -7   4   3      111.00      131.86     69.86 o
  -6   4   3      410.98      418.34     64.95 o
  -5   4   3      123.89      159.43     55.98 o
  -4   4   3      659.74      646.11     58.97 o
  -3   4   3     2063.33     1952.02     65.75 o
  -2   4   3     1380.10     1453.43    146.76 o
  -1   4   3     5654.14     5308.10    154.30 o
   0   4   3     4819.84     5552.41    158.63 o
   1   4   3     5963.61     5753.10    101.35 o
   2   4   3     1313.19     1375.39     53.44 o
   3   4   3     2149.46     2134.51     97.22 o
   4   4   3      749.57      765.28     50.03 o
   5   4   3      163.19      157.47     67.45 o
   6   4   3      407.43      313.33     68.38 o
   7   4   3      112.05       97.15     52.61 o
  -7   5   3      361.91      304.23     69.50 o
  -6   5   3      239.47      324.44     62.27 o
  -5   5   3     1116.37     1067.43     61.43 o
  -4   5   3     1132.59     1103.92     51.88 o
  -3   5   3     1248.15     1217.13    174.51 o
  -2   5   3     4686.70     4432.85    262.48 o
  -1   5   3      188.01      191.33     51.44 o
   0   5   3     4036.77     3911.31     92.16 o
   1   5   3      168.69      175.27     59.91 o
   2   5   3     4714.31     4557.38     67.98 o
   3   5   3     1285.28     1266.38     59.84 o
   4   5   3     1131.34     1177.20     49.16 o
   5   5   3     1010.80      807.90     76.68 o
   6   5   3      207.63      203.77     74.90 o
   7   5   3      349.37      311.68     82.57 o
  -7   6   3       94.65       93.37     69.54 o
  -6   6   3      594.05      528.70     66.29 o
  -5   6   3      928.53      826.77     63.75 o
  -4   6   3      837.01      797.78     60.58 o
  -3   6   3     1288.63     1177.65    162.15 o
  -2   6   3      210.32      199.75     49.06 o
  -1   6   3     2842.39     2577.04     99.92 o
   0   6   3      247.51      372.03     64.10 o
   1   6   3     2710.97     2572.52     75.66 o
   2   6   3      248.82      235.05     46.61 o
   3   6   3     1264.75     1105.27     50.92 o
   4   6   3      796.71      736.99     87.81 o
   5   6   3      967.95      916.93     69.01 o
   6   6   3      633.05      730.46     78.15 o
   7   6   3       95.93       27.43     83.28 o
  -7   7   3      159.19      129.14     71.51 o
  -6   7   3      212.69       75.03     65.89 o
  -5   7   3      148.13      139.54     62.45 o
  -4   7   3     3017.49     3074.55    304.12 o
  -3   7   3     1115.82     1077.90     70.46 o
  -2   7   3     3469.87     3104.32     62.61 o
  -1   7   3       57.65       36.48     49.20 o
   0   7   3     7243.54     7226.83     99.97 o
   1   7   3       56.23       30.11     50.45 o
   2   7   3     3551.33     3408.53     70.97 o
   3   7   3     1125.95     1119.68     50.81 o
   4   7   3     2867.28     2874.94    169.76 o
   5   7   3      186.23      170.42     50.54 o
   6   7   3      227.66      237.14     78.69 o
   7   7   3      151.82      130.17     84.80 o
  -7   8   3      166.99      102.87     73.34 o
  -6   8   3      226.45      225.45     69.86 o
  -5   8   3      503.92      463.35     64.82 o
  -4   8   3      888.50      950.93     60.98 o
  -3   8   3     1456.22     1375.80     53.28 o
  -2   8   3      417.75      401.26     45.56 o
  -1   8   3     6605.57     6563.46     75.00 o
   0   8   3      227.04      277.64     65.53 o
   1   8   3     6553.84     6518.76     97.69 o
   2   8   3      390.89      474.77     64.86 o
   3   8   3     1469.49     1349.05     52.59 o
   4   8   3      836.86      811.36     51.84 o
   5   8   3      494.04      607.07    103.89 o
   6   8   3      227.97      164.65     82.93 o
   7   8   3      177.73      123.43     78.82 o
  -7   9   3       91.60       43.81     77.89 o
  -6   9   3      350.96      280.54     72.18 o
  -5   9   3      271.36      216.35     69.01 o
  -4   9   3     1046.77     1019.37    131.93 o
  -3   9   3       55.67       30.83     47.66 o
  -2   9   3     3497.02     3195.38     63.09 o
  -1   9   3      383.35      472.66     50.39 o
   0   9   3     7531.52     7529.09     99.21 o
   1   9   3      371.49      495.96     67.31 o
   2   9   3     3524.57     3345.58     81.77 o
   3   9   3       51.67       49.02     46.54 o
   4   9   3     1077.43     1045.03     60.11 o
   5   9   3      304.32      305.74     50.26 o
   6   9   3      325.63      263.32     84.18 o
   7   9   3       96.00      157.56     89.22 o
  -6  10   3      157.64      206.36     76.37 o
  -5  10   3      701.49      745.50     89.71 o
  -4  10   3       94.04      105.45     50.58 o
  -3  10   3     2779.34     2716.66    173.37 o
  -2  10   3      193.08      185.80     45.49 o
  -1  10   3     4194.59     4292.97     65.43 o
   0  10   3      125.29      139.80     64.24 o
   1  10   3     4182.41     4313.67     86.36 o
   2  10   3      176.58      181.11     62.90 o
   3  10   3     2699.13     2596.83     68.88 o
   4  10   3       93.42      151.45     51.34 o
   5  10   3      726.55      723.94     55.66 o
   6  10   3      175.39      121.24     58.13 o
  -6  11   3      310.71      228.17     75.39 o
  -5  11   3      181.17      228.58     55.64 o
  -4  11   3      899.29      844.13     90.82 o
  -3  11   3       29.36       98.57     50.81 o
  -2  11   3     2453.67     2391.82     51.80 o
  -1  11   3       19.91      103.17     50.92 o
   0  11   3     4224.13     4397.09     59.36 o
   1  11   3       15.44        0.22     53.26 o
   2  11   3     2495.28     2449.49     74.90 o
   3  11   3       42.41        4.42     67.00 o
   4  11   3      898.79      915.46     68.16 o
   5  11   3      170.65      168.85     54.88 o
   6  11   3      290.69      266.22     61.59 o
  -6  12   3        6.59       70.53     77.22 o
  -5  12   3      518.73      608.96     57.08 o
  -4  12   3      103.52       94.09     52.98 o
  -3  12   3     2007.47     1844.70    106.64 o
  -2  12   3       86.30      101.66     73.29 o
  -1  12   3     3153.59     3106.34     62.83 o
   0  12   3      515.93      640.42     99.19 o
   1  12   3     3144.47     3269.79     80.74 o
   2  12   3       87.25      173.30     67.36 o
   3  12   3     2124.03     2026.38     80.07 o
   4  12   3       97.85      139.85     71.82 o
   5  12   3      531.69      561.12     56.47 o
   6  12   3       10.54       32.61     61.35 o
  -5  13   3       34.59       27.85     58.17 o
  -4  13   3      495.66      496.05     57.18 o
  -3  13   3      130.92      123.22     73.65 o
  -2  13   3     2092.84     2123.99    171.36 o
  -1  13   3        8.53        0.47     74.81 o
   0  13   3     2058.16     2005.20     90.58 o
   1  13   3        8.34       95.33     67.36 o
   2  13   3     2032.08     2105.29     78.64 o
   3  13   3      131.90      113.17     70.62 o
   4  13   3      460.37      440.33     77.48 o
   5  13   3       28.53       66.07     81.86 o
  -5  14   3      302.17      313.91     58.28 o
  -4  14   3       27.32       92.07     53.81 o
  -3  14   3     1411.95     1305.38     92.12 o
  -2  14   3      144.34      229.19     48.09 o
  -1  14   3     1451.01     1436.62     50.40 o
   0  14   3        9.40       21.80     43.25 o
   1  14   3     1443.89     1512.45     73.43 o
   2  14   3      151.31      151.31     71.37 o
   3  14   3     1401.82     1344.59     82.30 o
   4  14   3       30.18      122.54     79.31 o
   5  14   3      318.02      292.90     87.92 o
  -4  15   3      387.94      392.06     86.85 o
  -3  15   3       61.54      111.57     82.53 o
  -2  15   3     1391.52     1270.39     55.32 o
  -1  15   3      123.37       69.69     51.77 o
   0  15   3     1582.14     1650.00     55.71 o
   1  15   3      119.86       96.04     50.38 o
   2  15   3     1313.36     1317.42     80.38 o
   3  15   3       60.14      119.28     79.80 o
   4  15   3      405.13      377.48     96.26 o
  -4  16   3        3.97      -22.30     99.74 o
  -3  16   3      418.39      434.16     76.39 o
  -2  16   3       31.01       49.73     52.11 o
  -1  16   3      831.32      897.57     58.25 o
   0  16   3       79.85      143.30     53.01 o
   1  16   3      880.94      939.68    100.12 o
   2  16   3       31.31       32.39     77.22 o
   3  16   3      434.10      438.72     81.90 o
   4  16   3        4.13       16.77     89.71 o
  -3  17   3        5.58        3.99     59.79 o
  -2  17   3      552.16      420.93     58.84 o
  -1  17   3       37.09       40.96     55.18 o
   0  17   3     1059.33     1105.46     58.05 o
   1  17   3       37.62       41.36     54.85 o
   2  17   3      523.90      589.32     83.82 o
   3  17   3        5.74       26.90     85.51 o
  -2  18   3        0.90       38.42     60.36 o
  -1  18   3      382.67      345.48     65.91 o
   0  18   3        7.11       29.10     57.98 o
   1  18   3      403.38      475.11     87.10 o
   2  18   3        1.01       60.69     61.07 o
   0   0   4     5123.31     5397.26     97.14 o
   1   0   4    26803.46    26448.33    212.88 o
   2   0   4     2157.37     2564.49     72.49 o
   3   0   4     6938.34     7518.74     96.71 o
   4   0   4      908.96     1033.89     61.78 o
   5   0   4     2559.63     2811.53     73.65 o
   6   0   4      422.05      479.97     42.57 o
   7   0   4      205.25      184.87     50.25 o
   8   0   4       19.87      -20.75     57.77 o
  -8   1   4       84.84       68.82     54.52 o
  -7   1   4      112.38      116.29     47.80 o
  -6   1   4     1225.51     1379.34     66.51 o
  -5   1   4      649.05      768.20     60.71 o
  -4   1   4     4428.46     4335.67     79.00 o
  -3   1   4     4187.21     4439.83     79.85 o
  -2   1   4    11088.27    11558.79    118.57 o
  -1   1   4     6821.95     7524.94    388.72 o
   0   1   4    31675.87    28412.89   1437.82 o
   1   1   4     7373.39     8584.81    746.63 o
   2   1   4    11173.25    12290.65    117.92 o
   3   1   4     4225.78     4950.15     77.80 o
   4   1   4     4592.49     4797.76    101.89 o
   5   1   4      664.99      806.81     92.65 o
   6   1   4     1215.35     1318.83     59.98 o
   7   1   4      107.82      141.35     50.07 o
   8   1   4       82.84      156.48     57.41 o
  -8   2   4       20.88        5.09     54.83 o
  -7   2   4      256.02      237.58     58.04 o
  -6   2   4      290.15      294.73     60.22 o
  -5   2   4     1994.10     2004.57     69.23 o
  -4   2   4     1719.67     1759.04     65.26 o
  -3   2   4    10644.13    10580.79    107.37 o
  -2   2   4     5776.82     6127.41     85.87 o
  -1   2   4    11764.91    11105.70    132.22 o
   0   2   4     6542.55     6829.16    284.31 o
   1   2   4    11516.73    11046.15    123.48 o
   2   2   4     5822.93     6319.10    176.94 o
   3   2   4    10270.24    10209.39    144.98 o
   4   2   4     1734.90     1745.26     79.63 o
   5   2   4     1989.06     2075.36    184.12 o
   6   2   4      275.95      262.93     47.92 o
   7   2   4      252.69      249.28     48.23 o
   8   2   4       20.34       58.18     58.27 o
  -7   3   4      102.62      113.22     70.04 o
  -6   3   4      703.03      793.94     62.23 o
  -5   3   4      578.07      524.64     58.21 o
  -4   3   4     3305.22     3305.44     72.58 o
  -3   3   4     1707.58     1845.67     64.91 o
  -2   3   4    10396.44    10122.53    102.69 o
  -1   3   4     3084.65     3080.49     78.71 o
   0   3   4    51146.32    42651.32   2059.66 o
   1   3   4     3067.33     3167.06     75.43 o
   2   3   4    10158.17     9919.05    333.16 o
   3   3   4     1559.79     1626.82     87.19 o
   4   3   4     3415.25     3211.00     95.28 o
   5   3   4      630.11      598.91     72.44 o
   6   3   4      694.08      735.23     62.30 o
   7   3   4       97.25      156.11     51.07 o
  -7   4   4      154.91      275.59     70.08 o
  -6   4   4      428.48      459.78     52.55 o
  -5   4   4     1138.22     1056.19     62.14 o
  -4   4   4      662.16      654.23     49.83 o
  -3   4   4     7814.30     7492.82     85.74 o
  -2   4   4     5438.54     5788.00    675.33 o
  -1   4   4    10698.90    10159.93    104.53 o
   0   4   4    17416.10    17988.79    766.26 o
   1   4   4     9734.97     9717.67    113.89 o
   2   4   4     5577.58     5835.19     77.00 o
   3   4   4     7676.48     7268.43    183.74 o
   4   4   4      701.23      725.63    121.51 o
   5   4   4     1298.33     1178.51     77.48 o
   6   4   4      390.57      323.86     62.27 o
   7   4   4      144.82      153.24     45.68 o
  -7   5   4      153.95      126.78     69.99 o
  -6   5   4      834.71      806.03     66.42 o
  -5   5   4      346.93      304.72     59.51 o
  -4   5   4     2944.34     2646.04     71.69 o
  -3   5   4     1990.49     1891.75     59.46 o
  -2   5   4    21083.53    20271.94   1602.94 o
  -1   5   4     3310.20     3498.58    168.41 o
   0   5   4     5883.09     6224.49    278.80 o
   1   5   4     3009.85     2991.97     79.18 o
   2   5   4    21845.23    20821.99   1048.52 o
   3   5   4     1994.68     1973.25     65.86 o
   4   5   4     2882.17     3054.45    333.76 o
   5   5   4      355.27      313.06     73.43 o
   6   5   4      755.80      670.87     79.45 o
   7   5   4      153.34      148.23     82.35 o
  -7   6   4      159.77      228.31     72.98 o
  -6   6   4      164.14      200.87     64.99 o
  -5   6   4      901.15      964.61     65.75 o
  -4   6   4     1705.24     1633.69     64.55 o
  -3   6   4     1386.10     1296.81     97.18 o
  -2   6   4     1898.93     1790.40     57.15 o
  -1   6   4     6589.82     6874.45    383.92 o
   0   6   4     1825.82     1810.65     73.02 o
   1   6   4     6106.06     5829.78     94.84 o
   2   6   4     1810.16     1723.53     68.25 o
   3   6   4     1389.66     1250.08     47.33 o
   4   6   4     1689.46     1625.17     52.02 o
   5   6   4      994.39      940.21     79.22 o
   6   6   4      193.10      209.30     76.46 o
   7   6   4      164.22      213.76     85.47 o
  -7   7   4      130.71      137.30     73.96 o
  -6   7   4      183.20      206.85     54.07 o
  -5   7   4      796.67      706.64     65.57 o
  -4   7   4     2789.93     2547.54     70.62 o
  -3   7   4     1285.57     1269.00    110.00 o
  -2   7   4     5433.45     5121.74    169.38 o
  -1   7   4     2359.09     2506.86     66.11 o
   0   7   4     5960.78     6168.63     98.76 o
   1   7   4     2450.58     2491.65     77.40 o
   2   7   4     5477.77     5499.23     89.44 o
   3   7   4     1298.20     1185.54     53.79 o
   4   7   4     2685.23     2687.43     57.48 o
   5   7   4      748.17      713.44     78.40 o
   6   7   4      190.55      192.17     80.96 o
   7   7   4      144.22      101.93     86.81 o
  -7   8   4       98.63      101.75     74.41 o
  -6   8   4      374.10      433.28     69.46 o
  -5   8   4      591.77      582.41     67.85 o
  -4   8   4      544.59      549.14     96.20 o
  -3   8   4     1634.61     1668.72    113.60 o
  -2   8   4      994.77      932.16     55.04 o
  -1   8   4     3237.05     3245.76     94.99 o
   0   8   4     1247.52     1310.73     72.04 o
   1   8   4     3428.61     3613.41     74.85 o
   2   8   4      965.71      901.36     59.06 o
   3   8   4     1665.58     1590.88     54.28 o
   4   8   4      622.40      578.14     50.10 o
   5   8   4      569.31      604.85     74.36 o
   6   8   4      386.57      379.31     91.98 o
   7   8   4      100.08       86.18     86.90 o
  -7   9   4       46.98       -1.07     77.89 o
  -6   9   4      165.59       67.27     72.13 o
  -5   9   4      572.76      389.30     66.51 o
  -4   9   4      602.53      616.70    100.93 o
  -3   9   4      434.55      373.39     50.81 o
  -2   9   4     1245.57     1181.50     54.58 o
  -1   9   4     1434.84     1438.96     57.23 o
   0   9   4     1784.28     2008.54     76.86 o
   1   9   4     1486.22     1568.65     75.92 o
   2   9   4     1284.47     1303.99     68.83 o
   3   9   4      409.88      441.89     65.53 o
   4   9   4      560.91      550.56     45.74 o
   5   9   4      543.78      563.97     53.84 o
   6   9   4      168.36      183.43     84.93 o
   7   9   4       41.74       38.94     92.61 o
  -6  10   4      221.46      151.80     74.23 o
  -5  10   4      112.97      131.10     66.60 o
  -4  10   4      655.50      625.95     69.14 o
  -3  10   4     1068.33     1007.94     64.95 o
  -2  10   4      758.19      724.21     49.31 o
  -1  10   4     1722.76     1763.59     55.96 o
   0  10   4      667.60      688.04     58.39 o
   1  10   4     1688.88     1674.29     72.44 o
   2  10   4      767.80      793.94     69.95 o
   3  10   4     1044.66     1090.90     69.32 o
   4  10   4      662.59      652.32     45.95 o
   5  10   4      107.55      114.07     53.81 o
   6  10   4      234.50      244.01     60.08 o
  -6  11   4       69.12       66.87     73.56 o
  -5  11   4      189.58      200.48     54.85 o
  -4  11   4      174.36      191.39     54.60 o
  -3  11   4      273.99      274.46     52.95 o
  -2  11   4      422.03      417.01     55.09 o
  -1  11   4      398.64      391.81     46.59 o
   0  11   4     1821.97     1931.10     74.81 o
   1  11   4      415.42      475.48     56.07 o
   2  11   4      421.58      361.82     68.74 o
   3  11   4      286.47      197.08     68.12 o
   4  11   4      172.93      166.30     69.90 o
   5  11   4      191.80      190.89     56.53 o
   6  11   4       76.00      115.80     61.52 o
  -6  12   4       59.18       79.54     80.25 o
  -5  12   4      153.26      152.62     58.22 o
  -4  12   4      333.16      345.56     54.01 o
  -3  12   4      109.32      141.81     52.27 o
  -2  12   4      531.97      505.53     55.17 o
  -1  12   4      177.98      248.35     53.00 o
   0  12   4      886.19      887.92     51.87 o
   1  12   4      180.26      274.25     57.86 o
   2  12   4      535.96      384.17     68.88 o
   3  12   4      138.35      164.43     66.64 o
   4  12   4      295.03      258.37     73.11 o
   5  12   4      148.31      226.08     77.26 o
   6  12   4       55.29       61.50     64.69 o
  -5  13   4      177.66      163.09     58.49 o
  -4  13   4      162.01      200.74     55.46 o
  -3  13   4      517.62      590.81     48.86 o
  -2  13   4      262.08      260.65     55.90 o
  -1  13   4       37.94       58.82     52.67 o
   0  13   4      596.46      572.50     45.81 o
   1  13   4       43.16       54.29     68.79 o
   2  13   4      255.67      265.55     69.68 o
   3  13   4      516.20      527.85     74.09 o
   4  13   4      160.07      226.43     80.61 o
   5  13   4      179.20      141.50     82.12 o
  -5  14   4       46.37       24.06     62.16 o
  -4  14   4      123.80      195.92     56.79 o
  -3  14   4       57.10       83.28     90.69 o
  -2  14   4      186.59      174.09     53.24 o
  -1  14   4       19.53       75.14     44.50 o
   0  14   4        7.44       65.06     53.26 o
   1  14   4       25.30      -32.16     67.76 o
   2  14   4      181.29      202.43     72.13 o
   3  14   4       69.82      181.24     77.31 o
   4  14   4      153.01      190.08     80.92 o
   5  14   4       46.94      102.87     83.69 o
  -4  15   4       43.45       43.19     60.46 o
  -3  15   4      133.06      137.66     60.03 o
  -2  15   4      191.14      136.22     50.79 o
  -1  15   4       60.97       67.07     56.45 o
   0  15   4      103.87      163.83     53.44 o
   1  15   4       55.46       25.07     59.78 o
   2  15   4      178.93      177.54     75.17 o
   3  15   4      124.32      165.99     80.61 o
   4  15   4       42.67       50.27     84.22 o
  -4  16   4       45.78       -1.65     99.92 o
  -3  16   4       45.00       82.47     61.13 o
  -2  16   4       46.85       88.53     56.61 o
  -1  16   4       31.87       60.71     48.56 o
   0  16   4       81.62       99.33     45.79 o
   1  16   4       31.72       87.38     53.92 o
   2  16   4       55.04        9.50     76.10 o
   3  16   4       44.02       54.11     83.73 o
   4  16   4       44.57        7.49     86.85 o
  -3  17   4       24.52       50.88     64.76 o
  -2  17   4       20.40       74.79     59.00 o
  -1  17   4       35.91       39.75     59.95 o
   0  17   4        1.28       33.25     50.81 o
   1  17   4       30.98       70.41     56.16 o
   2  17   4       25.19       33.01     84.04 o
   3  17   4       24.72       84.09     87.08 o
  -1  18   4        8.35       64.39     53.09 o
   0  18   4       10.00       45.42     59.18 o
   1  18   4        8.46       -4.53     59.85 o
   1   0   5      259.60      265.61     40.97 o
   2   0   5      605.52      572.19     57.95 o
   3   0   5     1363.66     1451.60     65.71 o
   4   0   5      572.23      546.14     58.88 o
   5   0   5      563.38      570.67     62.67 o
   6   0   5      226.67      227.18     45.24 o
   7   0   5      394.81      417.28     46.99 o
  -7   1   5       58.45      118.20     51.68 o
  -6   1   5      526.25      456.39     62.99 o
  -5   1   5      462.64      541.86     63.57 o
  -4   1   5      804.60      747.10     60.76 o
  -3   1   5      308.74      341.97     47.33 o
  -2   1   5     1837.78     1965.58     59.20 o
  -1   1   5       71.39      133.25     51.34 o
   0   1   5       50.82       84.55     39.95 o
   1   1   5       69.61      147.78     40.21 o
   2   1   5     1847.71     1935.56     46.73 o
   3   1   5      296.77      300.35     58.30 o
   4   1   5      773.53      808.88     59.33 o
   5   1   5      455.91      468.45     47.55 o
   6   1   5      471.81      462.09     48.44 o
   7   1   5       69.49      126.88     73.54 o
  -7   2   5      369.60      368.15     55.72 o
  -6   2   5      166.18      213.67     63.12 o
  -5   2   5      972.86      944.45     66.07 o
  -4   2   5     1741.52     1760.11     66.02 o
  -3   2   5      972.87      866.83     61.65 o
  -2   2   5      787.39      808.48     61.02 o
  -1   2   5     1962.34     2105.49    100.32 o
   0   2   5     2183.49     2332.31    113.94 o
   1   2   5     2069.38     2127.28     74.01 o
   2   2   5      749.07      816.90     46.74 o
   3   2   5      959.14      928.43     49.77 o
   4   2   5     1797.51     1873.18    155.44 o
   5   2   5     1061.40     1100.13     53.13 o
   6   2   5      162.52      184.74     49.43 o
   7   2   5      365.30      365.67     51.81 o
  -7   3   5      203.70      294.19     69.86 o
  -6   3   5      275.73      331.71     63.88 o
  -5   3   5       21.52       -1.25     61.07 o
  -4   3   5      658.10      665.78     61.96 o
  -3   3   5      275.19      274.92     57.90 o
  -2   3   5      927.17      888.29     63.75 o
  -1   3   5     3211.42     3395.05    176.38 o
   0   3   5      786.24      797.26     52.33 o
   1   3   5     3219.44     3234.91     82.26 o
   2   3   5      884.70      935.26     57.91 o
   3   3   5      278.29      275.81     46.21 o
   4   3   5      605.83      531.11     75.30 o
   5   3   5        7.79       41.89     78.11 o
   6   3   5      241.64      265.41     50.75 o
   7   3   5      210.74      247.50     91.83 o
  -7   4   5      261.93      178.39     70.62 o
  -6   4   5      606.32      596.46     62.90 o
  -5   4   5     1329.66     1362.12     64.77 o
  -4   4   5     1129.34     1101.87     53.40 o
  -3   4   5     1362.76     1286.64     65.49 o
  -2   4   5      427.03      489.13     65.57 o
  -1   4   5      983.10      942.06     48.08 o
   0   4   5     6044.37     6235.05    228.31 o
   1   4   5      956.06      956.45     64.10 o
   2   4   5      307.50      558.01     61.78 o
   3   4   5     1474.04     1415.60     53.72 o
   4   4   5     1143.89     1129.00     58.66 o
   5   4   5     1277.67     1204.25     88.73 o
   6   4   5      622.07      564.88     77.57 o
   7   4   5      265.25      295.76     54.36 o
  -7   5   5       79.85       97.56     69.59 o
  -6   5   5      290.19      287.37     54.60 o
  -5   5   5      746.22      698.03     64.06 o
  -4   5   5      972.94      864.15     62.67 o
  -3   5   5     2279.62     2112.03     70.35 o
  -2   5   5      702.35      655.51     80.36 o
  -1   5   5     3261.56     3444.55    124.33 o
   0   5   5     2110.45     2319.34    127.09 o
   1   5   5     3658.75     3933.34     82.61 o
   2   5   5      810.39     1051.73     66.29 o
   3   5   5     2164.54     2197.53     57.88 o
   4   5   5     1024.08     1028.72     67.07 o
   5   5   5      682.28      574.29     82.79 o
   6   5   5      311.21      261.94     76.77 o
   7   5   5       77.35       54.92     48.09 o
  -7   6   5       64.18       78.33     73.87 o
  -6   6   5      455.32      392.60     68.03 o
  -5   6   5      774.04      736.53     64.64 o
  -4   6   5       80.63       77.48     62.27 o
  -3   6   5     1651.80     1679.12    187.76 o
  -2   6   5     4009.31     3725.74    223.31 o
  -1   6   5     2187.30     2129.16     92.63 o
   0   6   5     3847.41     3963.10     83.91 o
   1   6   5     1955.56     1810.21     73.29 o
   2   6   5     4211.31     4119.14     80.34 o
   3   6   5     1568.38     1492.55     55.04 o
   4   6   5       92.08       84.81     48.83 o
   5   6   5      781.44      818.04     53.43 o
   6   6   5      469.21      452.73     80.07 o
   7   6   5       61.91       18.20     83.11 o
  -7   7   5       56.17       90.56     74.63 o
  -6   7   5      412.64      365.97     68.56 o
  -5   7   5      450.93      388.94     63.92 o
  -4   7   5      502.41      444.48     53.75 o
  -3   7   5     1990.07     1845.95    187.18 o
  -2   7   5     1729.23     1636.07    101.86 o
  -1   7   5     1272.45     1241.67     44.75 o
   0   7   5     1547.93     1703.91     72.31 o
   1   7   5     1198.44     1179.40     60.09 o
   2   7   5     1770.20     1699.85     70.04 o
   3   7   5     1995.84     1853.08     69.63 o
   4   7   5      500.80      548.62     59.75 o
   5   7   5      423.32      420.53     51.42 o
   6   7   5      409.21      409.33     82.35 o
   7   7   5       53.72      112.59     88.46 o
  -7   8   5       93.28       71.02     77.80 o
  -6   8   5      233.15      178.30     71.15 o
  -5   8   5      402.22      315.83     61.56 o
  -4   8   5      833.61      723.19     65.84 o
  -3   8   5     1123.33     1107.71     54.31 o
  -2   8   5     3119.19     2922.76     66.64 o
  -1   8   5     2012.58     2065.56     59.37 o
   0   8   5     2708.96     2903.69     80.16 o
   1   8   5     2085.20     2264.23     76.46 o
   2   8   5     3133.75     2931.93     78.06 o
   3   8   5     1115.25     1122.44     67.27 o
   4   8   5      832.58      895.64     60.51 o
   5   8   5      392.91      428.42     53.21 o
   6   8   5      231.51      282.10     94.53 o
   7   8   5       87.18       60.18     89.31 o
  -6   9   5      116.71      196.37     70.97 o
  -5   9   5      257.21      288.13     66.96 o
  -4   9   5      552.32      568.26     50.04 o
  -3   9   5     1612.43     1476.97    141.39 o
  -2   9   5     1706.22     1648.08     57.96 o
  -1   9   5     2602.87     2482.24     71.35 o
   0   9   5     1245.86     1227.18     70.39 o
   1   9   5     2681.58     2712.19     75.97 o
   2   9   5     1733.26     1801.06     70.26 o
   3   9   5     1657.10     1523.91     73.51 o
   4   9   5      524.11      492.95     51.35 o
   5   9   5      276.52      288.51     52.48 o
   6   9   5      120.55      102.02     94.17 o
  -6  10   5      143.85      228.35     71.77 o
  -5  10   5      360.50      299.05     71.37 o
  -4  10   5      820.80      760.39     90.38 o
  -3  10   5      732.49      745.36     52.64 o
  -2  10   5     2003.51     1935.13     77.73 o
  -1  10   5     1398.15     1547.57     55.31 o
   0  10   5     2182.58     2132.59     73.47 o
   1  10   5     1411.46     1648.59     71.15 o
   2  10   5     1933.72     1928.91     75.52 o
   3  10   5      701.84      737.69     70.75 o
   4  10   5      824.24      891.28     69.54 o
   5  10   5      372.92      382.68     59.25 o
   6  10   5      137.84      216.48     61.58 o
  -6  11   5       78.74       79.85     76.55 o
  -5  11   5      230.98      220.90     70.84 o
  -4  11   5      282.50      350.64     51.51 o
  -3  11   5     1056.19      964.39     94.59 o
  -2  11   5      629.93      673.36     44.51 o
  -1  11   5     2994.75     2976.67    176.23 o
   0  11   5     2452.36     2636.40     67.45 o
   1  11   5     2854.88     3080.74     69.86 o
   2  11   5      644.29      753.48     72.22 o
   3  11   5     1010.57     1014.57     70.57 o
   4  11   5      303.00      282.37     69.32 o
   5  11   5      246.47      209.79     78.47 o
   6  11   5       76.67       88.49     64.47 o
  -6  12   5      143.41       80.25     79.72 o
  -5  12   5      238.33      224.45     59.12 o
  -4  12   5      733.70      658.14     68.61 o
  -3  12   5      297.09      317.93     53.66 o
  -2  12   5     1008.74     1022.87     45.57 o
  -1  12   5     1244.11     1356.53     56.88 o
   0  12   5     1624.07     1565.17     75.57 o
   1  12   5     1279.96     1478.68     74.01 o
   2  12   5     1062.05     1157.36     75.21 o
   3  12   5      282.81      271.44     68.03 o
   4  12   5      756.08      696.74     75.88 o
   5  12   5      235.97      273.72     77.04 o
   6  12   5      146.75      115.36     86.67 o
  -5  13   5      220.87      214.21     58.25 o
  -4  13   5      526.57      532.52     56.39 o
  -3  13   5      825.32      824.26     51.07 o
  -2  13   5      386.54      389.34     49.80 o
  -1  13   5     1517.22     1636.00     55.52 o
   0  13   5       40.11       35.56     44.23 o
   1  13   5     1366.59     1465.16     74.63 o
   2  13   5      355.92      395.85     59.33 o
   3  13   5      802.83      785.02     75.97 o
   4  13   5      564.11      594.76     79.89 o
   5  13   5      226.82      350.18     82.03 o
  -5  14   5       71.74      120.79     61.14 o
  -4  14   5      536.45      469.51     61.59 o
  -3  14   5      272.38      297.10     57.63 o
  -2  14   5      868.01      844.22     56.36 o
  -1  14   5     1142.23     1185.22     59.12 o
   0  14   5     1597.43     1636.11     59.51 o
   1  14   5     1100.15     1154.29     77.22 o
   2  14   5      957.57      933.74     77.57 o
   3  14   5      252.98      292.05     77.48 o
   4  14   5      534.61      532.36     82.70 o
   5  14   5       64.10       72.27     85.87 o
  -4  15   5      109.21      140.75     55.13 o
  -3  15   5      215.59      230.69     51.97 o
  -2  15   5      343.54      402.52     58.36 o
  -1  15   5      891.98      890.94     56.59 o
   0  15   5      121.82      157.20     53.78 o
   1  15   5      913.18      934.59     76.73 o
   2  15   5      359.83      413.65     74.09 o
   3  15   5      184.34      143.55     77.66 o
   4  15   5      104.15      152.96     82.93 o
  -3  16   5      131.48      105.29     62.23 o
  -2  16   5      742.35      713.60     62.49 o
  -1  16   5      235.33      293.53     60.66 o
   0  16   5      490.32      434.77     56.30 o
   1  16   5      231.87      229.76     55.50 o
   2  16   5      760.68      683.62     68.38 o
   3  16   5      142.96      171.61     80.74 o
  -2  17   5      153.27      160.36     59.61 o
  -1  17   5      453.38      454.10     59.77 o
   0  17   5      195.78      193.96     57.53 o
   1  17   5      456.18      501.32    105.77 o
   2  17   5      145.35      173.35     82.26 o
  -1  18   5       80.99      128.52     63.23 o
   0  18   5      398.29      419.24     59.67 o
   1  18   5       84.71      118.65     59.83 o
   0   0   6    17533.99    17234.60    130.34 o
   1   0   6       37.89       66.31     36.81 o
   2   0   6    16644.29    17178.11    130.21 o
   3   0   6        8.51       59.37     54.73 o
   4   0   6     3264.52     3194.45     70.75 o
   5   0   6       62.41       55.00     61.02 o
   6   0   6      694.41      792.15     51.36 o
   7   0   6        4.67       30.00     50.93 o
  -7   1   6      192.12      219.67     54.03 o
  -6   1   6       42.15       83.51     51.61 o
  -5   1   6     3478.07     3697.32     78.24 o
  -4   1   6      149.08      154.08     56.16 o
  -3   1   6    10467.58    10637.09    105.50 o
  -2   1   6       13.67       50.01     52.41 o
  -1   1   6    17712.87    18348.49    300.93 o
   0   1   6      407.47      404.52     42.93 o
   1   1   6    17797.59    18215.39    515.18 o
   2   1   6       14.44       30.04     35.68 o
   3   1   6    10486.44    11229.13    105.05 o
   4   1   6      155.23      191.19     45.55 o
   5   1   6     3457.51     3554.36     59.89 o
   6   1   6       40.15       69.63     47.08 o
   7   1   6      181.13      215.05     46.00 o
  -7   2   6        7.25       10.53     72.22 o
  -6   2   6      701.16      823.87     68.56 o
  -5   2   6      337.88      341.57     62.76 o
  -4   2   6     4535.41     4690.62     71.11 o
  -3   2   6       61.52       68.83     57.05 o
  -2   2   6    11549.63    11067.61    114.24 o
  -1   2   6       88.56      133.34     43.94 o
   0   2   6    17119.37    16530.55    622.59 o
   1   2   6       97.04      178.43     42.16 o
   2   2   6    11360.07    11633.61    427.10 o
   3   2   6       56.52       58.81     35.13 o
   4   2   6     4694.16     5021.48    389.30 o
   5   2   6      317.01      352.55     47.87 o
   6   2   6      748.31      773.40     46.63 o
   7   2   6        8.73       32.25     46.01 o
  -7   3   6      378.08      393.67     71.77 o
  -6   3   6      113.76      115.45     67.67 o
  -5   3   6     1360.46     1283.70     67.27 o
  -4   3   6       97.52       93.19     48.36 o
  -3   3   6     8833.23     8446.06     98.76 o
  -2   3   6      119.73      178.66     59.02 o
  -1   3   6    19346.98    19032.99   1534.13 o
   0   3   6      516.56      560.60     48.31 o
   1   3   6    19291.68    18658.57    142.70 o
   2   3   6      124.79      166.70     54.24 o
   3   3   6     9081.59     8896.25    256.68 o
   4   3   6      106.63       56.56     80.07 o
   5   3   6     1227.57     1348.00    112.86 o
   6   3   6      120.29      108.06     48.07 o
   7   3   6      370.57      391.12     48.42 o
  -7   4   6       77.72      134.23     72.76 o
  -6   4   6      674.15      714.14     68.30 o
  -5   4   6      235.08      263.95     62.63 o
  -4   4   6     3463.04     3420.17     64.68 o
  -3   4   6      387.04      427.08     62.81 o
  -2   4   6     7610.55     7120.03     96.76 o
  -1   4   6     1695.38     1800.28     96.83 o
   0   4   6    12336.00    12016.79    516.16 o
   1   4   6     1665.18     1789.11     66.33 o
   2   4   6     7470.22     7439.29     93.77 o
   3   4   6      397.36      419.32     52.88 o
   4   4   6     3499.35     3492.89    226.12 o
   5   4   6      272.85      258.10     79.40 o
   6   4   6      690.44      684.07     53.06 o
   7   4   6       76.28      114.02     56.05 o
  -7   5   6      140.70      152.96     59.64 o
  -6   5   6       81.85       44.47     67.14 o
  -5   5   6     1940.47     1854.28     73.60 o
  -4   5   6     1039.86      980.00     54.47 o
  -3   5   6     4196.57     3941.37     78.64 o
  -2   5   6       25.56       70.57     60.49 o
  -1   5   6    17026.48    16329.15    655.40 o
   0   5   6      768.21      825.21     46.27 o
   1   5   6    17067.84    16234.33    123.12 o
   2   5   6       20.16       66.47     58.79 o
   3   5   6     4185.10     4093.80     70.52 o
   4   5   6      991.21      980.09     55.12 o
   5   5   6     1980.92     1891.08     95.06 o
   6   5   6       83.38       55.23     84.53 o
   7   5   6      150.31      143.11     54.34 o
  -7   6   6       72.20       58.57     73.83 o
  -6   6   6      333.28      395.36     68.79 o
  -5   6   6      154.78      112.15     51.17 o
  -4   6   6     1858.67     1771.09     71.46 o
  -3   6   6      155.60      192.71     60.00 o
  -2   6   6     5286.19     5029.22    393.13 o
  -1   6   6     1926.55     2050.85     74.22 o
   0   6   6     5470.42     5638.55    292.52 o
   1   6   6     1941.66     2003.99     72.40 o
   2   6   6     4955.99     4892.87     85.69 o
   3   6   6      129.88      136.95     58.79 o
   4   6   6     1757.95     1766.99     59.67 o
   5   6   6      186.43      204.32     53.32 o
   6   6   6      331.97      284.16     89.26 o
   7   6   6       75.25      105.13     58.78 o
  -7   7   6      225.55      334.07     77.48 o
  -6   7   6      247.38      183.34     69.10 o
  -5   7   6     1163.34     1167.18     68.03 o
  -4   7   6      486.51      548.42     66.24 o
  -3   7   6     2839.69     2898.38    388.25 o
  -2   7   6       58.29       53.30     51.62 o
  -1   7   6     8187.77     8025.97    247.43 o
   0   7   6       47.36      116.25     63.30 o
   1   7   6     8578.83     8569.63    103.05 o
   2   7   6       47.47       38.54     61.07 o
   3   7   6     2946.00     2962.26     66.69 o
   4   7   6      452.29      480.90     55.17 o
   5   7   6     1163.89     1198.02     60.96 o
   6   7   6      254.73      281.66     91.54 o
   7   7   6      218.50      140.07    101.08 o
  -7   8   6       74.01        3.52     77.13 o
  -6   8   6      177.36      178.34     71.77 o
  -5   8   6       93.72      104.03     68.21 o
  -4   8   6     1131.47     1126.63     68.52 o
  -3   8   6      444.67      439.10     53.08 o
  -2   8   6     3181.15     3056.67    185.67 o
  -1   8   6      107.75      144.55     40.49 o
   0   8   6     3334.89     3626.26     72.98 o
   1   8   6      124.15      201.59     63.21 o
   2   8   6     3032.67     2955.75     66.20 o
   3   8   6      454.39      445.10     67.14 o
   4   8   6     1187.92     1163.70     61.87 o
   5   8   6       87.44       76.67     55.20 o
   6   8   6      185.37      199.53     92.03 o
   7   8   6       70.86       72.71    102.33 o
  -6   9   6      115.41      151.49     73.29 o
  -5   9   6      346.98      371.59     69.95 o
  -4   9   6      234.72      193.15     64.99 o
  -3   9   6     1304.10     1319.03     59.44 o
  -2   9   6      387.26      354.86     40.86 o
  -1   9   6     2722.24     2685.65    120.37 o
   0   9   6      279.84      335.59     64.28 o
   1   9   6     2754.82     2813.27     76.15 o
   2   9   6      395.01      367.48     65.40 o
   3   9   6     1303.53     1314.07     72.58 o
   4   9   6      239.48      179.41     64.95 o
   5   9   6      319.73      358.11     56.79 o
   6   9   6      110.25      126.21     54.62 o
  -6  10   6      105.00      165.18     71.51 o
  -5  10   6      216.72      157.02     69.72 o
  -4  10   6      555.93      566.73     84.27 o
  -3  10   6       59.21      120.10     52.07 o
  -2  10   6     1270.14     1247.19     46.61 o
  -1  10   6       82.27      108.34     51.97 o
   0  10   6     1700.11     1690.21     69.46 o
   1  10   6       67.80       95.82     63.88 o
   2  10   6     1317.45     1354.93     72.40 o
   3  10   6       54.18       53.49     66.24 o
   4  10   6      570.54      592.13     68.61 o
   5  10   6      208.89      239.64     73.87 o
   6  10   6      107.06      131.56     63.23 o
  -6  11   6      104.07       62.14     77.62 o
  -5  11   6       75.78      146.36     73.60 o
  -4  11   6      418.04      397.77     84.98 o
  -3  11   6      748.36      655.73     78.06 o
  -2  11   6      117.91      137.91     42.10 o
  -1  11   6     1080.55     1100.51     57.10 o
   0  11   6        0.78       14.01     65.49 o
   1  11   6     1142.49     1139.21     62.99 o
   2  11   6      128.56      188.78     67.54 o
   3  11   6      733.70      721.54     69.19 o
   4  11   6      452.26      410.17     72.22 o
   5  11   6       68.63      107.77     75.30 o
   6  11   6      100.34       48.71     84.09 o
  -5  12   6       76.89      186.24     72.44 o
  -4  12   6      134.46      134.02     56.84 o
  -3  12   6      291.59      245.32     39.98 o
  -2  12   6      275.48      261.42     40.23 o
  -1  12   6      444.13      479.51     54.33 o
   0  12   6      309.68      348.79     69.28 o
   1  12   6      409.90      396.30     69.05 o
   2  12   6      316.79      292.72     57.37 o
   3  12   6      304.19      312.93     71.06 o
   4  12   6      121.90       83.42     57.41 o
   5  12   6       72.91      163.62     79.76 o
  -5  13   6       39.84       38.41     79.18 o
  -4  13   6      181.45      164.40     55.31 o
  -3  13   6      356.61      367.59     46.04 o
  -2  13   6      109.57      108.40     55.47 o
  -1  13   6      826.69      766.33     57.68 o
   0  13   6       11.31       72.85     50.05 o
   1  13   6      761.83      728.45     72.00 o
   2  13   6      120.59      257.03     71.37 o
   3  13   6      339.92      270.95     73.07 o
   4  13   6      177.70      166.61     76.68 o
   5  13   6       43.03       36.36     82.17 o
  -4  14   6       13.62       51.24     51.07 o
  -3  14   6      176.34      187.81     45.90 o
  -2  14   6       13.79       46.40     49.11 o
  -1  14   6      121.52      104.05     51.92 o
   0  14   6        0.36      -15.65     55.20 o
   1  14   6      135.89      151.80     72.53 o
   2  14   6       21.35        5.40     74.09 o
   3  14   6      166.02      242.27     76.50 o
   4  14   6       13.53        6.51     80.92 o
  -4  15   6      121.28       80.07     50.17 o
  -3  15   6       31.74       85.90     59.72 o
  -2  15   6      178.96      156.93     59.46 o
  -1  15   6       56.97       86.30     68.54 o
   0  15   6       27.99       64.10     60.89 o
   1  15   6       57.26        7.76     72.98 o
   2  15   6      175.37      185.57     76.28 o
   3  15   6       36.21       69.68     79.76 o
   4  15   6      119.36      109.34     84.49 o
  -3  16   6       11.16       25.81     52.71 o
  -2  16   6       32.95       20.26     52.76 o
  -1  16   6       70.83       69.65     55.43 o
   0  16   6       29.39       80.52     59.19 o
   1  16   6       78.07      155.46     76.46 o
   2  16   6       31.15      110.58     79.00 o
   3  16   6       18.06       53.40     84.27 o
  -2  17   6       58.04       82.46     62.89 o
  -1  17   6        6.87       12.70     51.59 o
   0  17   6       30.67       59.78     59.78 o
   1  17   6        6.40       11.09     57.88 o
   2  17   6       52.52       31.58     80.56 o
   1   0   7        4.07        7.63     33.82 o
   2   0   7      426.37      405.20     48.26 o
   3   0   7     1837.22     1961.30     57.28 o
   4   0   7      157.51      122.63     54.73 o
   5   0   7     1619.63     1647.08     68.30 o
   6   0   7      126.48      136.60     49.30 o
   7   0   7      103.74      152.09     53.61 o
  -7   1   7       61.13       37.49     47.24 o
  -6   1   7      356.11      402.37     66.87 o
  -5   1   7       12.59       71.06     60.00 o
  -4   1   7      180.55      224.78     57.01 o
  -3   1   7       99.26       60.27     57.81 o
  -2   1   7     2022.10     2098.90     56.09 o
  -1   1   7      640.06      670.96     49.24 o
   0   1   7      248.73      220.73     41.64 o
   1   1   7      600.97      624.11     38.18 o
   2   1   7     1950.21     2028.06     44.39 o
   3   1   7       78.02       82.57     53.62 o
   4   1   7      203.83      152.87     56.34 o
   5   1   7        8.21       10.76     46.83 o
   6   1   7      315.70      386.83     51.94 o
   7   1   7       63.71       56.80     53.76 o
  -7   2   7      238.45      282.42     72.27 o
  -6   2   7      510.48      460.49     68.47 o
  -5   2   7     1231.90     1318.58     68.61 o
  -4   2   7      312.96      289.69     59.15 o
  -3   2   7      467.51      402.14     63.66 o
  -2   2   7     2962.10     3256.05    191.95 o
  -1   2   7      427.95      423.42     48.25 o
   0   2   7      323.41      311.07     41.99 o
   1   2   7      474.24      547.04     72.62 o
   2   2   7     3129.88     3653.57    126.69 o
   3   2   7      555.22      565.48     47.49 o
   4   2   7      308.29      291.49     40.58 o
   5   2   7     1192.46     1232.46     78.00 o
   6   2   7      497.00      548.27     54.73 o
   7   2   7      252.35      255.03     54.10 o
  -7   3   7       37.80        8.56     74.94 o
  -6   3   7      448.28      408.61     57.14 o
  -5   3   7       78.23       76.95     61.60 o
  -4   3   7      700.58      683.53     64.50 o
  -3   3   7      655.40      617.65     62.45 o
  -2   3   7      776.00      752.84     49.39 o
  -1   3   7     1642.04     1682.42     76.24 o
   0   3   7      668.37      714.24     42.84 o
   1   3   7     1471.67     1490.51    128.27 o
   2   3   7      779.20      755.84     58.79 o
   3   3   7      576.30      562.75     40.46 o
   4   3   7      671.59      692.75     58.68 o
   5   3   7      111.04      140.52     47.35 o
   6   3   7      434.01      510.33     82.70 o
   7   3   7       43.72       71.27     56.11 o
  -7   4   7      202.79      164.96     74.23 o
  -6   4   7      154.82      164.34     68.30 o
  -5   4   7      230.73      237.58     63.75 o
  -4   4   7     1981.11     1998.32     70.79 o
  -3   4   7      876.79      920.94     53.57 o
  -2   4   7     1762.96     1752.94     90.33 o
  -1   4   7      277.47      344.08     40.86 o
   0   4   7      498.07      463.63     44.20 o
   1   4   7      258.40      243.92     56.96 o
   2   4   7     1732.45     1775.23     66.78 o
   3   4   7      891.94      904.70     63.83 o
   4   4   7     1911.10     1914.57     60.85 o
   5   4   7      216.27      219.07     50.81 o
   6   4   7      157.21      139.91     52.01 o
   7   4   7      195.81      191.77     50.17 o
  -7   5   7      130.33      124.68     75.08 o
  -6   5   7      272.94      154.66     69.14 o
  -5   5   7      194.01      192.40     62.81 o
  -4   5   7      952.39      941.33     67.98 o
  -3   5   7     1154.31     1104.15     54.69 o
  -2   5   7       35.05       75.74     52.73 o
  -1   5   7     4006.48     4029.87    341.19 o
   0   5   7      822.25      869.41     46.34 o
   1   5   7     4147.89     4132.03     81.32 o
   2   5   7       49.57       72.18     58.30 o
   3   5   7     1242.87     1375.99     62.99 o
   4   5   7      997.86     1009.39     50.38 o
   5   5   7      179.82      193.33     99.34 o
   6   5   7      270.87      267.32     47.27 o
   7   5   7      139.59      157.61     59.19 o
  -7   6   7      123.79       71.46     75.39 o
  -6   6   7      268.16      325.46     70.75 o
  -5   6   7      320.27      313.15     65.13 o
  -4   6   7     1038.25      940.08     69.10 o
  -3   6   7      727.43      700.93     61.65 o
  -2   6   7     1299.35     1249.59     67.65 o
  -1   6   7     2261.96     2358.60    131.43 o
   0   6   7     1241.79     1175.66     49.76 o
   1   6   7     2127.19     2225.74     72.27 o
   2   6   7     1248.53     1176.59     65.57 o
   3   6   7      747.36      745.41     50.99 o
   4   6   7     1034.63     1007.09     59.06 o
   5   6   7      347.16      379.41     55.28 o
   6   6   7      268.78      218.09     90.29 o
   7   6   7      128.92      129.09     59.40 o
  -7   7   7       50.21       83.19     78.38 o
  -6   7   7      121.01      157.16     71.02 o
  -5   7   7      662.83      688.66     70.30 o
  -4   7   7      443.62      352.05     65.08 o
  -3   7   7     1971.58     1808.65     72.71 o
  -2   7   7      684.20      683.78     54.06 o
  -1   7   7     3733.22     3611.69    109.40 o
   0   7   7       45.09       62.27     60.80 o
   1   7   7     4021.15     4183.82     82.93 o
   2   7   7      690.52      676.93     52.41 o
   3   7   7     1993.37     2038.47     62.41 o
   4   7   7      417.09      478.29     54.24 o
   5   7   7      644.66      589.05     51.75 o
   6   7   7      123.65      118.30    103.00 o
   7   7   7       50.43       33.25     61.58 o
  -6   8   7      184.03      185.53     59.20 o
  -5   8   7      421.31      444.79     69.05 o
  -4   8   7      817.20      868.93     68.21 o
  -3   8   7      339.03      366.73     55.27 o
  -2   8   7     1522.81     1425.71     44.56 o
  -1   8   7      430.56      414.58     41.61 o
   0   8   7     6058.26     6335.24     83.33 o
   1   8   7      466.23      496.58     53.75 o
   2   8   7     1395.22     1385.76     65.89 o
   3   8   7      339.94      331.04     66.47 o
   4   8   7      828.11      892.39     69.10 o
   5   8   7      425.25      475.18     58.68 o
   6   8   7      187.42      185.35    107.10 o
  -6   9   7       28.80        1.16     72.40 o
  -5   9   7      573.97      566.26     72.40 o
  -4   9   7      194.64      195.12     66.07 o
  -3   9   7     1193.25     1213.53    113.24 o
  -2   9   7      291.03      287.60     40.67 o
  -1   9   7     2771.52     2798.80     72.01 o
   0   9   7      548.31      584.19     64.46 o
   1   9   7     2798.04     2867.87     75.70 o
   2   9   7      284.00      253.38     64.68 o
   3   9   7     1299.76     1308.72     71.77 o
   4   9   7      187.20      182.31     66.47 o
   5   9   7      576.86      576.47     71.46 o
   6   9   7       36.36       71.82     57.01 o
  -6  10   7      163.59      190.39     76.46 o
  -5  10   7      177.16      130.39     71.24 o
  -4  10   7      857.26      667.16     72.22 o
  -3  10   7      466.15      449.82     56.73 o
  -2  10   7     2380.96     2269.13     71.10 o
  -1  10   7      320.39      396.70     43.52 o
   0  10   7     3917.28     4158.35     74.32 o
   1  10   7      364.25      435.24     68.65 o
   2  10   7     2355.00     2363.13     77.66 o
   3  10   7      446.36      455.32     67.49 o
   4  10   7      789.38      918.13     72.85 o
   5  10   7      168.50      135.43     73.78 o
   6  10   7      165.23      208.63     83.37 o
  -6  11   7       52.16      109.29     80.38 o
  -5  11   7      256.92      268.19     59.86 o
  -4  11   7      163.32      149.01     56.39 o
  -3  11   7     1762.90     1704.05     44.44 o
  -2  11   7      315.15      319.72     48.32 o
  -1  11   7     1182.31     1241.19     57.87 o
   0  11   7       20.52       43.54     51.17 o
   1  11   7     1125.80     1203.18     61.78 o
   2  11   7      295.88      272.69     69.01 o
   3  11   7     1758.14     1727.19     76.24 o
   4  11   7      164.86      179.01     55.31 o
   5  11   7      264.95      317.39     75.43 o
   6  11   7       52.49       28.42     83.06 o
  -5  12   7       32.18       15.84     73.47 o
  -4  12   7      405.65      509.23     51.26 o
  -3  12   7      151.97      160.48     41.13 o
  -2  12   7     2232.60     2316.96     62.22 o
  -1  12   7      563.57      513.41     54.42 o
   0  12   7     2006.74     2139.33     76.50 o
   1  12   7      597.65      570.63     70.30 o
   2  12   7     2144.65     2113.19     79.63 o
   3  12   7      147.45      141.50     74.76 o
   4  12   7      440.77      466.20     75.61 o
   5  12   7       27.72       82.61     80.03 o
  -5  13   7      213.08      197.97     64.95 o
  -4  13   7       51.37       62.47     42.75 o
  -3  13   7      714.28      716.31     60.02 o
  -2  13   7      246.40      244.84     59.46 o
  -1  13   7     1210.55     1242.11     52.53 o
   0  13   7      799.16      850.14     54.52 o
   1  13   7     1248.48     1319.38     76.37 o
   2  13   7      249.35      347.63     59.64 o
   3  13   7      722.83      758.97     80.16 o
   4  13   7       55.40       20.12     75.75 o
   5  13   7      215.70      250.07     85.02 o
  -4  14   7      359.78      380.21     49.22 o
  -3  14   7       52.38       88.26     42.20 o
  -2  14   7      876.78      805.93     61.02 o
  -1  14   7      236.90      207.97     56.24 o
   0  14   7     1079.56     1119.76     51.35 o
   1  14   7      215.98      163.13     73.11 o
   2  14   7      849.14      965.46     76.32 o
   3  14   7       55.19      117.45     79.18 o
   4  14   7      365.86      400.49     82.66 o
  -4  15   7       68.98       97.86     50.93 o
  -3  15   7      422.25      362.08     61.80 o
  -2  15   7      152.13      138.57     58.60 o
  -1  15   7      854.84      862.33     60.96 o
   0  15   7      113.39       71.63     61.14 o
   1  15   7      869.03      936.24     77.80 o
   2  15   7      148.92      158.32     78.15 o
   3  15   7      447.26      441.85     82.44 o
   4  15   7       75.03      138.06     85.74 o
  -3  16   7       83.94      138.44     64.58 o
  -2  16   7      411.85      338.44     61.50 o
  -1  16   7      210.36      191.60     59.24 o
   0  16   7      521.94      582.39     70.97 o
   1  16   7      217.10      197.93     78.20 o
   2  16   7      410.88      310.83     80.43 o
   3  16   7       97.97      145.47     84.58 o
  -2  17   7      106.54      147.30     63.89 o
  -1  17   7      432.27      360.95     55.94 o
   0  17   7      102.31      140.55     53.74 o
   1  17   7      444.00      472.42     63.25 o
   2  17   7       85.61      106.17     84.27 o
   0   0   8     6190.96     6198.32    148.23 o
   1   0   8     7548.29     7393.34    113.44 o
   2   0   8     2141.79     2161.73     58.88 o
   3   0   8     4165.65     4431.35     77.66 o
   4   0   8     3219.40     3261.32     74.09 o
   5   0   8     1490.25     1705.60     67.27 o
   6   0   8      177.63      189.64     51.63 o
   7   0   8      186.92      177.90     55.55 o
  -7   1   8      133.25      126.36     54.87 o
  -6   1   8      491.15      533.25     56.65 o
  -5   1   8      334.46      428.51     62.09 o
  -4   1   8     2156.49     2228.99     60.31 o
  -3   1   8     1335.59     1333.52     55.14 o
  -2   1   8    11513.35    11430.24    402.72 o
  -1   1   8     3452.82     3342.73     65.78 o
   0   1   8    10697.02    10610.63    134.51 o
   1   1   8     3378.91     3431.17     51.90 o
   2   1   8    11821.14    12212.43    208.09 o
   3   1   8     1361.80     1463.87     63.75 o
   4   1   8     2235.21     2393.64     60.49 o
   5   1   8      404.96      439.97     49.85 o
   6   1   8      432.07      473.69     53.17 o
   7   1   8      118.73      133.55     56.91 o
  -7   2   8      173.18      190.48     74.32 o
  -6   2   8      226.32      287.41     66.82 o
  -5   2   8      663.25      674.61     64.73 o
  -4   2   8      818.72      826.06     63.48 o
  -3   2   8     4172.38     4148.76     78.29 o
  -2   2   8     5255.50     5377.96    245.41 o
  -1   2   8     7572.54     7410.79     95.68 o
   0   2   8     2644.01     2509.77    177.10 o
   1   2   8     7309.39     7334.00    286.52 o
   2   2   8     5415.78     5739.23    343.73 o
   3   2   8     4078.32     4344.92     53.01 o
   4   2   8      781.12      769.67     51.99 o
   5   2   8      704.74      793.21     68.43 o
   6   2   8      207.85      246.75     46.93 o
   7   2   8      173.63      171.38     57.14 o
  -7   3   8       50.43       84.62     59.37 o
  -6   3   8      830.06      764.10     72.00 o
  -5   3   8      559.90      570.27     65.04 o
  -4   3   8     3346.40     3462.68     68.52 o
  -3   3   8     1154.42     1092.19     66.87 o
  -2   3   8     4591.17     4701.15    284.29 o
  -1   3   8     3172.11     3229.84    117.41 o
   0   3   8    12496.15    11887.89    497.29 o
   1   3   8     3000.83     3057.45    192.73 o
   2   3   8     4648.28     4969.42    370.90 o
   3   3   8     1182.27     1265.44     39.53 o
   4   3   8     3357.61     3366.21     70.53 o
   5   3   8      615.48      618.91     51.13 o
   6   3   8      832.54      856.12     78.33 o
   7   3   8       40.21       23.68     58.76 o
  -7   4   8      153.01      220.14     76.59 o
  -6   4   8      104.15       68.61     56.61 o
  -5   4   8      719.02      722.97     66.20 o
  -4   4   8     1039.13     1147.46     68.52 o
  -3   4   8     3692.06     3497.03     76.59 o
  -2   4   8     2033.48     1998.64    106.81 o
  -1   4   8     4938.85     5026.61    183.60 o
   0   4   8     2019.66     1964.10     60.00 o
   1   4   8     4919.73     4871.23     83.55 o
   2   4   8     1925.77     1793.97     66.91 o
   3   4   8     3624.78     3542.35     74.90 o
   4   4   8     1059.82     1118.63     45.09 o
   5   4   8      728.96      782.46     67.63 o
   6   4   8       96.88      119.37     47.26 o
   7   4   8      156.45      142.74     51.29 o
  -7   5   8       73.65      145.38     77.31 o
  -6   5   8      463.40      358.56     71.24 o
  -5   5   8      484.70      460.72     66.82 o
  -4   5   8     1654.45     1749.54     60.94 o
  -3   5   8      686.44      635.76     52.95 o
  -2   5   8     3964.09     3902.14    148.57 o
  -1   5   8     2219.60     2119.75    142.72 o
   0   5   8     5754.03     5706.89     89.55 o
   1   5   8     2174.45     1998.86     60.09 o
   2   5   8     4019.29     4018.10     76.86 o
   3   5   8      665.45      754.73     61.07 o
   4   5   8     1705.13     1605.14     70.70 o
   5   5   8      489.38      517.63     55.63 o
   6   5   8      449.32      458.43     72.13 o
   7   5   8       71.46       60.88     60.33 o
  -7   6   8      103.47      117.68     64.55 o
  -6   6   8      107.89      151.04     71.24 o
  -5   6   8      800.14      792.02     70.39 o
  -4   6   8      172.96      244.59     64.19 o
  -3   6   8     2201.47     2156.77     74.01 o
  -2   6   8      821.15      824.11     42.90 o
  -1   6   8     5712.37     5620.73    378.15 o
   0   6   8     2672.97     2758.53    130.21 o
   1   6   8     5735.74     5531.35     88.01 o
   2   6   8      785.44      759.50     62.99 o
   3   6   8     2153.74     2079.60     62.45 o
   4   6   8      172.33      205.02     62.09 o
   5   6   8      779.07      742.43     62.16 o
   6   6   8      111.53      165.54     57.34 o
   7   6   8      107.99       70.95     63.18 o
  -6   7   8      152.66      194.40     57.90 o
  -5   7   8      202.16      185.44     68.92 o
  -4   7   8      850.51      798.53     67.00 o
  -3   7   8      527.16      605.87     67.49 o
  -2   7   8     2853.90     2786.09     91.49 o
  -1   7   8      680.09      628.24     44.60 o
   0   7   8     4753.97     4891.40     85.29 o
   1   7   8      627.79      674.66     63.66 o
   2   7   8     2769.68     2719.51     71.60 o
   3   7   8      506.47      524.64     55.00 o
   4   7   8      852.93      822.36     67.40 o
   5   7   8      198.75      231.70     70.48 o
   6   7   8      163.20      135.34    121.56 o
  -6   8   8      142.39      149.04     75.79 o
  -5   8   8      619.00      551.36     71.46 o
  -4   8   8      166.92      244.72     66.02 o
  -3   8   8     1256.76     1242.01     59.28 o
  -2   8   8     2170.25     2039.65     89.05 o
  -1   8   8     1801.14     1843.48     74.53 o
   0   8   8      327.19      299.28     63.25 o
   1   8   8     1824.71     1801.69     71.15 o
   2   8   8     2277.73     2242.69     74.72 o
   3   8   8     1291.00     1218.66     69.68 o
   4   8   8      134.88      119.28     65.49 o
   5   8   8      603.06      656.99     61.92 o
   6   8   8      139.93      143.24    117.36 o
  -6   9   8      166.77      188.83     62.76 o
  -5   9   8      106.77      139.76     55.45 o
  -4   9   8      533.90      495.33     71.46 o
  -3   9   8      285.56      289.16     43.73 o
  -2   9   8     1912.24     1834.98     46.06 o
  -1   9   8       52.04      109.40     41.07 o
   0   9   8     4835.54     5067.96     88.37 o
   1   9   8       35.60       47.64     52.68 o
   2   9   8     1979.85     1871.77     75.12 o
   3   9   8      300.60      319.17     65.80 o
   4   9   8      496.93      539.72     59.73 o
   5   9   8      111.91      145.42     59.42 o
   6   9   8      181.73      183.74     65.80 o
  -6  10   8       20.54       56.30     78.91 o
  -5  10   8      271.84      287.55     70.44 o
  -4  10   8       32.21       57.46     70.35 o
  -3  10   8      493.51      435.63     44.14 o
  -2  10   8      202.31      210.10     43.10 o
  -1  10   8      428.27      430.66     53.53 o
   0  10   8     1799.45     1912.50     76.59 o
   1  10   8      455.76      406.47     68.79 o
   2  10   8      211.82      228.62     53.98 o
   3  10   8      485.87      428.82     54.78 o
   4  10   8       26.29       86.23     69.46 o
   5  10   8      266.52      256.63     75.83 o
   6  10   8       19.95       64.37     82.03 o
  -5  11   8      149.43      157.56     76.37 o
  -4  11   8      418.08      384.44     71.95 o
  -3  11   8      265.59      254.99     41.87 o
  -2  11   8     1132.63     1150.07     55.92 o
  -1  11   8      215.03      171.92     52.68 o
   0  11   8      475.59      513.22     67.85 o
   1  11   8      240.92      178.52     65.75 o
   2  11   8     1068.73      993.61     60.58 o
   3  11   8      262.53      280.23     72.00 o
   4  11   8      452.62      477.98     74.36 o
   5  11   8      147.25      162.42     78.15 o
  -5  12   8       98.23      106.75     80.03 o
  -4  12   8       65.77       79.11     52.46 o
  -3  12   8      268.84      266.19     41.45 o
  -2  12   8       61.02       32.15     40.40 o
  -1  12   8      469.98      480.83     56.18 o
   0  12   8        3.18       25.03     66.02 o
   1  12   8      488.76      520.76     68.52 o
   2  12   8       48.69       95.86     71.55 o
   3  12   8      276.09      280.72     72.22 o
   4  12   8       72.96       34.44     75.43 o
   5  12   8       91.78      118.35     82.26 o
  -4  13   8      151.29      134.89     49.17 o
  -3  13   8       14.51       60.58     44.88 o
  -2  13   8      277.08      223.74     57.76 o
  -1  13   8        1.62       44.66     56.86 o
   0  13   8       62.72       75.70     71.02 o
   1  13   8        2.59      -81.86     69.95 o
   2  13   8      288.38      265.64     73.25 o
   3  13   8       10.74      -41.80     74.85 o
   4  13   8      146.40       90.29     79.94 o
  -4  14   8       89.93       73.10     49.83 o
  -3  14   8      157.10      135.61     48.25 o
  -2  14   8       48.18       79.22     49.85 o
  -1  14   8      142.76      159.34     57.59 o
   0  14   8        5.15       27.27     48.35 o
   1  14   8      134.01      210.15     72.18 o
   2  14   8       52.11       50.05     73.47 o
   3  14   8      156.02      159.92     62.94 o
   4  14   8       87.58       69.77     82.08 o
  -3  15   8       73.24       57.78     65.44 o
  -2  15   8       91.84       94.92     58.85 o
  -1  15   8        7.36       64.42     50.93 o
   0  15   8      157.89      145.38     54.78 o
   1  15   8        8.41       44.07     74.94 o
   2  15   8       96.24       58.75     64.01 o
   3  15   8       79.42       47.24     80.43 o
  -2  16   8       37.38       46.48     61.20 o
  -1  16   8       31.17        1.26     62.72 o
   0  16   8      138.54      114.91     60.62 o
   1  16   8       27.49       21.72     63.43 o
   2  16   8       34.77       -6.16     65.35 o
  -1  17   8       17.28       13.59     55.76 o
   0  17   8       26.10       32.00     59.49 o
   1  17   8       17.85       75.12     59.69 o
   1   0   9      152.33      148.46     37.18 o
   2   0   9      896.57      873.64     51.37 o
   3   0   9       99.40      153.41     48.56 o
   4   0   9      292.67      304.72     61.65 o
   5   0   9      404.88      530.71     62.23 o
   6   0   9      353.85      394.89     53.26 o
   7   0   9        5.37       25.82     55.36 o
  -7   1   9      385.68      351.26     59.89 o
  -6   1   9       80.35      122.05     66.64 o
  -5   1   9      894.02      818.61     64.37 o
  -4   1   9      890.58      817.81     54.73 o
  -3   1   9      564.49      634.67     49.62 o
  -2   1   9      123.36      149.72     47.85 o
  -1   1   9      176.51      173.06     45.97 o
   0   1   9       48.81       63.21     42.23 o
   1   1   9      209.24      242.79     35.66 o
   2   1   9      106.32      156.54     36.49 o
   3   1   9      564.64      541.32     51.00 o
   4   1   9      896.19      897.48     64.55 o
   5   1   9      792.63      803.73     48.18 o
   6   1   9       82.16      126.64     53.61 o
   7   1   9      398.61      437.09     52.03 o
  -7   2   9       37.83       59.28     60.85 o
  -6   2   9      241.12      283.98     68.21 o
  -5   2   9       95.59      151.00     63.97 o
  -4   2   9      999.07      915.63     68.07 o
  -3   2   9       27.07       33.54     46.58 o
  -2   2   9      459.54      486.26     49.90 o
  -1   2   9      414.23      460.48     46.89 o
   0   2   9       48.69       64.21     39.17 o
   1   2   9      436.93      430.28     40.52 o
   2   2   9      435.50      392.39     39.68 o
   3   2   9       19.35       49.59     33.84 o
   4   2   9     1093.79     1113.03     56.91 o
   5   2   9       88.58       97.40     50.85 o
   6   2   9      260.46      282.09     47.55 o
   7   2   9       35.66       27.01     51.88 o
  -7   3   9      150.56      188.38     75.75 o
  -6   3   9       57.22       51.75     69.50 o
  -5   3   9      496.56      653.47     55.85 o
  -4   3   9      185.59      231.70     63.30 o
  -3   3   9      783.97      829.63     43.35 o
  -2   3   9      477.55      496.39     48.97 o
  -1   3   9      503.34      499.26     43.21 o
   0   3   9     2209.21     2316.50     97.85 o
   1   3   9      489.49      508.75     47.12 o
   2   3   9      471.06      527.46     40.38 o
   3   3   9      739.20      795.37     54.94 o
   4   3   9      176.39      184.86     58.75 o
   5   3   9      478.15      589.63     79.56 o
   6   3   9       63.47       79.05     48.00 o
   7   3   9      140.76      175.27     60.73 o
  -7   4   9       54.06      153.36     76.90 o
  -6   4   9      312.54      317.66     73.11 o
  -5   4   9      445.48      470.66     57.95 o
  -4   4   9      867.12      840.11     66.96 o
  -3   4   9      471.32      510.05     45.85 o
  -2   4   9      481.90      469.78     49.47 o
  -1   4   9     1204.06     1254.17     50.18 o
   0   4   9       75.18       58.43     36.57 o
   1   4   9     1204.72     1238.26     50.34 o
   2   4   9      487.74      526.55     41.42 o
   3   4   9      506.35      519.94     40.77 o
   4   4   9      883.89      968.25     81.19 o
   5   4   9      433.89      401.76     57.94 o
   6   4   9      307.97      344.16     59.30 o
   7   4   9       49.67       83.88     62.36 o
  -7   5   9      127.55      133.69     79.09 o
  -6   5   9       78.84      108.00     72.09 o
  -5   5   9      460.80      408.57     70.30 o
  -4   5   9      225.67      196.32     53.49 o
  -3   5   9      238.89      220.80     44.81 o
  -2   5   9     1059.18     1066.68     48.85 o
  -1   5   9      729.87      726.16     44.25 o
   0   5   9     2629.17     2763.26    122.90 o
   1   5   9      739.17      721.32     61.87 o
   2   5   9     1028.00     1116.15     62.85 o
   3   5   9      206.90      168.04     60.44 o
   4   5   9      240.47      268.62     43.67 o
   5   5   9      471.44      565.32     55.18 o
   6   5   9       84.02       80.25     60.53 o
   7   5   9      129.80      142.58     64.15 o
  -6   6   9      169.88      182.63     74.99 o
  -5   6   9      155.94      145.33     69.37 o
  -4   6   9      294.69      314.67     54.11 o
  -3   6   9     1084.20     1089.67    113.91 o
  -2   6   9      294.25      316.15     50.47 o
  -1   6   9     3025.31     3013.88    145.32 o
   0   6   9       19.91      -15.18     44.26 o
   1   6   9     3130.85     3181.83     74.81 o
   2   6   9      308.53      321.05     59.06 o
   3   6   9     1033.49     1061.55     56.16 o
   4   6   9      279.03      307.66     63.70 o
   5   6   9      143.30      183.76     42.76 o
   6   6   9      161.24      188.65     53.91 o
  -6   7   9       94.44      128.47     75.79 o
  -5   7   9      330.25      323.90     70.88 o
  -4   7   9      713.47      697.54     55.58 o
  -3   7   9      668.16      602.65     62.32 o
  -2   7   9     2419.11     2254.08     54.89 o
  -1   7   9      160.21      133.08     44.59 o
   0   7   9     1679.18     1743.52     68.56 o
   1   7   9      140.12      148.99     61.29 o
   2   7   9     2413.33     2346.62     74.01 o
   3   7   9      698.85      764.32     65.89 o
   4   7   9      747.82      721.99     69.54 o
   5   7   9      338.83      346.61     71.82 o
   6   7   9      102.71       99.66     69.99 o
  -6   8   9      159.68      159.12     78.56 o
  -5   8   9      316.02      251.73     59.73 o
  -4   8   9      175.71      242.85     70.17 o
  -3   8   9     1243.01     1285.55    132.38 o
  -2   8   9      142.77      206.48     47.28 o
  -1   8   9     1513.44     1511.80     87.88 o
   0   8   9      209.83      278.67     59.86 o
   1   8   9     1562.14     1673.93     70.62 o
   2   8   9      184.76      179.50     63.88 o
   3   8   9     1193.75     1082.69     68.30 o
   4   8   9      154.63      210.73     57.05 o
   5   8   9      296.22      238.61     72.53 o
  -6   9   9      114.79      123.39     77.89 o
  -5   9   9       92.04       77.44     74.18 o
  -4   9   9      944.04      879.56     65.75 o
  -3   9   9      265.28      232.63     45.91 o
  -2   9   9     2793.72     2745.48     92.80 o
  -1   9   9      222.59      232.93     43.46 o
   0   9   9      690.08      783.64     66.91 o
   1   9   9      235.84      261.94     66.96 o
   2   9   9     2927.56     2880.45     78.82 o
   3   9   9      254.35      260.33     64.50 o
   4   9   9      967.51      978.22     61.92 o
   5   9   9      101.94      149.48     73.38 o
  -5  10   9      253.80      270.86     64.37 o
  -4  10   9      155.00      193.35     50.28 o
  -3  10   9     1237.22     1227.69     98.70 o
  -2  10   9      194.27      187.42     44.21 o
  -1  10   9     3304.32     3155.58     96.18 o
   0  10   9       23.22       29.17     65.17 o
   1  10   9     2965.26     2998.00     78.33 o
   2  10   9      176.32      255.07     65.75 o
   3  10   9     1197.31     1291.46     73.87 o
   4  10   9      156.63      178.52     71.46 o
   5  10   9      262.59      352.41     75.70 o
  -5  11   9       43.36       93.95     78.69 o
  -4  11   9      670.60      549.00    113.10 o
  -3  11   9      151.26      122.30     42.24 o
  -2  11   9     1011.03     1024.01     47.00 o
  -1  11   9      104.20      236.14     92.18 o
   0  11   9     1901.94     1939.13     65.31 o
   1  11   9      107.09      177.41     66.96 o
   2  11   9     1142.76     1170.26     74.76 o
   3  11   9      145.76      140.61     70.93 o
   4  11   9      668.80      772.88     77.22 o
   5  11   9       45.65       90.69     76.86 o
  -5  12   9      211.67      232.36     86.50 o
  -4  12   9       19.23        5.78     52.94 o
  -3  12   9      870.94      844.17     48.74 o
  -2  12   9       69.05       91.53     44.78 o
  -1  12   9     1815.77     1832.57     63.19 o
   0  12   9       38.63       16.42     57.99 o
   1  12   9     1836.28     1887.69     78.73 o
   2  12   9       69.11       90.91     71.86 o
   3  12   9      846.47      820.57     76.99 o
   4  12   9       19.88       12.89     77.22 o
   5  12   9      229.95      207.96     83.51 o
  -4  13   9      388.98      408.59     49.86 o
  -3  13   9       19.75       38.98     47.77 o
  -2  13   9     1000.85      983.95     61.13 o
  -1  13   9       70.47       51.24     50.25 o
   0  13   9     1718.25     1728.40     67.18 o
   1  13   9       65.86      177.99     70.75 o
   2  13   9      995.72     1080.46     76.68 o
   3  13   9       15.12       11.64     74.90 o
   4  13   9      372.70      378.06     82.44 o
  -4  14   9       18.51       52.82     56.85 o
  -3  14   9      340.31      345.03     50.14 o
  -2  14   9       32.37       57.10     61.73 o
  -1  14   9      995.78     1004.41     80.85 o
   0  14   9       38.73       72.88     55.48 o
   1  14   9      988.93     1119.40     76.86 o
   2  14   9       30.01       13.83     76.24 o
   3  14   9      346.76      342.86     80.87 o
   4  14   9       22.19       60.89     84.89 o
  -3  15   9       13.67        9.71     63.48 o
  -2  15   9      518.38      466.30     64.13 o
  -1  15   9        3.20       -4.95     61.61 o
   0  15   9     1062.69     1054.83     62.06 o
   1  15   9        2.54       -9.59     75.34 o
   2  15   9      519.80      438.01     81.37 o
   3  15   9       16.27      109.56     81.86 o
  -2  16   9        5.32       46.52     64.51 o
  -1  16   9      467.23      429.56     54.74 o
   0  16   9        4.74      -27.29     53.44 o
   1  16   9      469.50      516.70     81.14 o
   2  16   9        5.97       31.85     82.30 o
   0   0  10      125.49      150.97     54.44 o
   1   0  10    10348.21    10546.85    297.41 o
   2   0  10     1309.35     1360.34     55.91 o
   3   0  10     5933.25     6071.89    127.45 o
   4   0  10      769.83      832.74     54.74 o
   5   0  10      607.95      623.05     65.35 o
   6   0  10       12.51       21.54     54.89 o
   7   0  10      149.07      176.62     59.37 o
  -7   1  10      121.94      111.29     60.75 o
  -6   1  10      231.17      149.71     71.42 o
  -5   1  10      228.75      195.52     65.17 o
  -4   1  10     1340.83     1344.71     56.18 o
  -3   1  10     1031.43     1088.49     51.45 o
  -2   1  10     3223.06     3109.88     82.84 o
  -1   1  10     2648.29     2710.60     57.78 o
   0   1  10     8154.68     7850.13    140.41 o
   1   1  10     2660.86     2801.03     50.87 o
   2   1  10     3297.24     3399.28     48.99 o
   3   1  10      944.56      973.16     54.53 o
   4   1  10     1330.03     1335.33     57.83 o
   5   1  10      262.67      276.21     54.57 o
   6   1  10      230.93      267.49     48.74 o
   7   1  10      128.29      131.97     59.86 o
  -7   2  10       15.87        2.10     76.86 o
  -6   2  10       36.83       35.24     69.54 o
  -5   2  10     1402.45     1413.02     60.98 o
  -4   2  10     1375.28     1361.17     53.61 o
  -3   2  10     4243.53     4324.28     63.01 o
  -2   2  10     1178.53     1205.80     52.91 o
  -1   2  10     5753.43     5706.70    112.03 o
   0   2  10     1034.58     1064.72     44.29 o
   1   2  10     5488.42     5300.37    244.36 o
   2   2  10     1230.87     1251.77     56.47 o
   3   2  10     4295.05     4435.46     78.60 o
   4   2  10     1278.81     1252.78     63.21 o
   5   2  10     1400.31     1334.32     61.07 o
   6   2  10       32.40       51.35     48.51 o
   7   2  10       20.43       78.89     54.09 o
  -7   3  10       61.32        6.38     79.98 o
  -6   3  10      386.19      322.96     59.82 o
  -5   3  10      304.44      349.73     68.43 o
  -4   3  10     1173.96     1131.98     55.40 o
  -3   3  10      793.31      887.01     50.81 o
  -2   3  10     5247.72     5166.84     81.97 o
  -1   3  10     1431.73     1463.70     51.68 o
   0   3  10     5346.11     5278.33     62.05 o
   1   3  10     1457.76     1479.69     49.74 o
   2   3  10     5275.93     5318.17     59.23 o
   3   3  10      861.35      915.63     52.99 o
   4   3  10     1129.07     1077.34     64.68 o
   5   3  10      313.93      386.71     64.19 o
   6   3  10      385.14      424.79     80.16 o
   7   3  10       58.84       66.24     63.99 o
  -6   4  10      199.44      102.51     74.01 o
  -5   4  10      815.27      805.14     71.33 o
  -4   4  10      475.12      465.20     50.50 o
  -3   4  10     2100.85     2174.79     56.47 o
  -2   4  10     1192.26     1236.39     51.47 o
  -1   4  10     3621.60     3494.00    156.85 o
   0   4  10     2063.82     2104.64     75.90 o
   1   4  10     3709.00     3538.90    154.90 o
   2   4  10     1185.64     1310.28     73.96 o
   3   4  10     2081.44     2129.74     48.33 o
   4   4  10      436.97      431.83     39.57 o
   5   4  10      821.43      900.60     65.49 o
   6   4  10      207.04      189.10     64.28 o
  -6   5  10      193.18      179.19     76.28 o
  -5   5  10      289.66      296.02     57.37 o
  -4   5  10     1083.09     1152.33     54.98 o
  -3   5  10      673.10      634.56     53.60 o
  -2   5  10     2811.56     2716.70    113.53 o
  -1   5  10     1192.76     1200.64     49.98 o
   0   5  10     3888.11     3827.40    130.14 o
   1   5  10     1223.04     1258.30     88.28 o
   2   5  10     2864.34     2974.38     64.66 o
   3   5  10      657.07      621.74     42.78 o
   4   5  10     1118.93     1207.36     66.00 o
   5   5  10      291.16      365.92     64.99 o
   6   5  10      176.50      204.53     67.67 o
  -6   6  10      185.85      208.68     75.25 o
  -5   6  10      370.38      424.27     71.73 o
  -4   6  10      279.56      256.65     48.85 o
  -3   6  10     1328.35     1336.06     83.86 o
  -2   6  10     1042.99     1015.59     94.06 o
  -1   6  10     4258.60     4257.63    176.12 o
   0   6  10     1187.37     1185.47     47.02 o
   1   6  10     4229.76     4218.03     76.68 o
   2   6  10     1094.79     1077.16     65.84 o
   3   6  10     1312.70     1360.73     68.16 o
   4   6  10      299.67      309.46     43.78 o
   5   6  10      358.11      383.50     66.73 o
   6   6  10      193.92      252.08     70.12 o
  -6   7  10      118.29      146.76     78.11 o
  -5   7  10      410.99      409.46     72.13 o
  -4   7  10      649.63      616.54     45.92 o
  -3   7  10      248.93      257.08     50.47 o
  -2   7  10      969.63      997.69     54.46 o
  -1   7  10     1012.14      976.56     88.36 o
   0   7  10     1046.35     1081.12     48.62 o
   1   7  10     1015.20      987.94     60.53 o
   2   7  10      923.89     1102.76     67.36 o
   3   7  10      244.89      329.17     64.82 o
   4   7  10      687.69      845.33     58.44 o
   5   7  10      422.93      435.11     44.73 o
   6   7  10      119.39      199.53     71.51 o
  -6   8  10       98.98       80.56     63.88 o
  -5   8  10      106.36      182.18     74.23 o
  -4   8  10      476.02      438.76     51.70 o
  -3   8  10      335.52      396.29     48.83 o
  -2   8  10      597.65      547.94     45.01 o
  -1   8  10     3877.68     3806.95     94.12 o
   0   8  10      900.97      948.51     65.80 o
   1   8  10     3922.23     3867.01     77.80 o
   2   8  10      584.10      575.85     54.42 o
   3   8  10      336.61      372.66     64.99 o
   4   8  10      457.23      477.49     71.82 o
   5   8  10      109.84      156.35     60.44 o
   6   8  10       98.39      132.44     73.29 o
  -5   9  10       81.73      140.74     60.27 o
  -4   9  10      313.79      311.28     46.00 o
  -3   9  10      712.00      634.88     51.72 o
  -2   9  10      456.50      411.49     49.39 o
  -1   9  10     1438.53     1381.37     47.88 o
   0   9  10      310.61      252.44     54.69 o
   1   9  10     1310.04     1366.62     71.19 o
   2   9  10      437.97      433.24     66.02 o
   3   9  10      732.77      739.92     70.04 o
   4   9  10      306.58      326.13     70.39 o
   5   9  10       89.49      105.81     60.80 o
  -5  10  10       82.49       94.22     55.64 o
  -4  10  10      242.52      225.99     51.51 o
  -3  10  10      455.40      428.52     57.86 o
  -2  10  10      273.58      274.20     45.25 o
  -1  10  10      396.51      449.48     44.59 o
   0  10  10      369.76      348.44     65.13 o
   1  10  10      415.26      439.26     68.34 o
   2  10  10      266.80      167.37     67.94 o
   3  10  10      447.33      405.36     70.30 o
   4  10  10      240.79      280.05     72.62 o
   5  10  10       80.20      146.05     76.86 o
  -5  11  10       54.82       76.46     55.80 o
  -4  11  10      116.54      110.24     52.71 o
  -3  11  10      657.72      667.27     52.05 o
  -2  11  10       99.36       99.96     45.60 o
  -1  11  10      361.74      287.58     54.28 o
   0  11  10       91.17      102.38     63.21 o
   1  11  10      389.21      359.72     69.14 o
   2  11  10       91.71       74.14     69.86 o
   3  11  10      667.43      595.48     73.02 o
   4  11  10      118.12       87.66     75.30 o
   5  11  10       58.48       47.06     81.28 o
  -4  12  10      163.06      181.87     48.82 o
  -3  12  10       78.03       84.92     52.17 o
  -2  12  10      237.16      185.47     46.79 o
  -1  12  10      168.69      186.72     56.95 o
   0  12  10      345.41      367.08     69.54 o
   1  12  10      171.40      246.86     70.62 o
   2  12  10      220.36      241.91     71.51 o
   3  12  10       84.20       34.66     61.07 o
   4  12  10      160.29      127.04     79.05 o
  -4  13  10       15.82       88.03     56.52 o
  -3  13  10       89.32       35.05     51.22 o
  -2  13  10       11.57       16.84     60.93 o
  -1  13  10      244.20      168.97     59.03 o
   0  13  10       20.55       23.91     72.35 o
   1  13  10      247.38      248.65     73.20 o
   2  13  10       12.73       35.33     74.90 o
   3  13  10       98.74       -5.98     78.96 o
   4  13  10       15.16       73.69     80.96 o
  -3  14  10       30.64        5.72     52.23 o
  -2  14  10      117.75      136.69     62.88 o
  -1  14  10        0.68       71.66     52.11 o
   0  14  10       57.94       50.35     57.11 o
   1  14  10        1.19       56.34     74.36 o
   2  14  10      134.31      205.33     76.86 o
   3  14  10       27.71       22.79     80.25 o
  -2  15  10       12.69       14.76     54.12 o
  -1  15  10       71.09       64.60     62.56 o
   0  15  10        0.09      -19.80     60.16 o
   1  15  10       75.29       60.49     76.90 o
   2  15  10       11.19       61.02     80.30 o
  -1  16  10        3.81       14.08     65.48 o
   0  16  10      143.24      100.08     62.27 o
   1  16  10        5.28       31.54     81.28 o
   1   0  11      917.21      930.69     53.25 o
   2   0  11      257.52      268.98     53.15 o
   3   0  11      591.57      557.13     51.19 o
   4   0  11       59.07       82.94     53.28 o
   5   0  11        7.14       46.55     54.54 o
   6   0  11       54.90       79.07     57.10 o
  -6   1  11      437.76      472.63     73.07 o
  -5   1  11      304.66      297.28     54.57 o
  -4   1  11      429.83      439.70     52.42 o
  -3   1  11       57.88       87.99     48.52 o
  -2   1  11      114.67      123.29     51.25 o
  -1   1  11      179.05      220.88     44.27 o
   0   1  11       76.62       61.70     43.06 o
   1   1  11      176.38      204.05     43.82 o
   2   1  11       90.63       97.83     38.67 o
   3   1  11       39.14       21.01     56.07 o
   4   1  11      453.45      416.66     52.43 o
   5   1  11      318.71      321.65     51.45 o
   6   1  11      454.67      445.00     53.78 o
  -6   2  11       25.22      -40.77     71.64 o
  -5   2  11      144.62      133.91     66.29 o
  -4   2  11       98.76      107.32     49.99 o
  -3   2  11      212.25      206.09     49.65 o
  -2   2  11      522.03      471.19     79.76 o
  -1   2  11      177.86      181.92     44.70 o
   0   2  11       84.99      142.08     43.38 o
   1   2  11      161.14      175.02     44.34 o
   2   2  11      566.92      611.74     41.61 o
   3   2  11      237.53      193.87     57.90 o
   4   2  11       87.97      130.52     47.73 o
   5   2  11      159.75      103.27     64.15 o
   6   2  11       23.88        9.80     60.71 o
  -6   3  11      186.87      159.61     74.72 o
  -5   3  11      242.91      163.45     68.56 o
  -4   3  11      459.92      438.37     46.14 o
  -3   3  11      769.56      734.33     52.58 o
  -2   3  11      480.45      458.49     51.03 o
  -1   3  11      634.06      665.26     50.71 o
   0   3  11      457.11      474.02     45.44 o
   1   3  11      598.38      633.96     58.44 o
   2   3  11      480.03      463.45     42.16 o
   3   3  11      783.03      896.05     44.02 o
   4   3  11      397.57      421.01     60.09 o
   5   3  11      250.00      225.14     53.62 o
   6   3  11      202.93      181.47     69.50 o
  -6   4  11      197.83      203.41     75.34 o
  -5   4  11      372.14      325.20     70.75 o
  -4   4  11       71.15       74.28     50.01 o
  -3   4  11      706.07      779.84     51.97 o
  -2   4  11      307.41      369.05     48.41 o
  -1   4  11      389.55      423.68     48.22 o
   0   4  11       55.52       76.37     39.70 o
   1   4  11      425.23      398.38     48.35 o
   2   4  11      306.71      328.03     77.75 o
   3   4  11      711.84      764.90     71.91 o
   4   4  11       71.08       77.14     35.51 o
   5   4  11      383.69      445.68     55.45 o
   6   4  11      191.41      182.72     71.91 o
  -6   5  11      142.12      137.48     62.50 o
  -5   5  11      243.57      212.52     55.06 o
  -4   5  11      269.40      304.31     53.31 o
  -3   5  11      588.35      594.72     50.25 o
  -2   5  11      613.04      613.26     52.81 o
  -1   5  11      387.61      358.06     47.50 o
   0   5  11      733.68      731.05     44.89 o
   1   5  11      384.37      456.29     44.97 o
   2   5  11      636.28      711.56     47.73 o
   3   5  11      612.54      694.02     44.86 o
   4   5  11      261.79      292.03     44.46 o
   5   5  11      241.51      307.26     66.73 o
   6   5  11      136.12      170.09     71.64 o
  -6   6  11       61.54      123.57     77.80 o
  -5   6  11      284.81      337.88     55.97 o
  -4   6  11      244.26      287.79     54.22 o
  -3   6  11      371.25      403.01     52.65 o
  -2   6  11      355.47      377.09     48.07 o
  -1   6  11      738.69      860.06     60.06 o
   0   6  11     2103.61     2158.78     61.18 o
   1   6  11      758.60      862.73     46.90 o
   2   6  11      312.22      312.92     43.09 o
   3   6  11      380.13      425.77     45.15 o
   4   6  11      255.21      271.11     45.66 o
   5   6  11      279.74      307.75     66.51 o
   6   6  11       55.90      133.11     73.65 o
  -6   7  11      101.42       48.40     80.92 o
  -5   7  11      195.98      163.68     57.44 o
  -4   7  11      629.86      576.84     69.52 o
  -3   7  11      531.35      527.00     47.82 o
  -2   7  11      611.93      611.06     44.21 o
  -1   7  11      253.95      297.36     44.62 o
   0   7  11     3664.81     3554.12    114.22 o
   1   7  11      246.33      239.90     60.13 o
   2   7  11      580.31      543.46     52.73 o
   3   7  11      533.57      531.78     65.17 o
   4   7  11      589.07      606.81     72.89 o
   5   7  11      197.41      259.08     49.83 o
   6   7  11      109.48      134.41     68.38 o
  -5   8  11      136.45      124.75     57.63 o
  -4   8  11      273.97      269.00     51.70 o
  -3   8  11      817.86      765.51     51.43 o
  -2   8  11      923.51      844.85     51.15 o
  -1   8  11      132.84      170.37     41.25 o
   0   8  11      768.70      787.52     65.44 o
   1   8  11      141.65      112.90     62.36 o
   2   8  11      846.85      730.82     65.93 o
   3   8  11      866.42      966.04     69.19 o
   4   8  11      275.13      240.89     69.81 o
   5   8  11      134.08       87.51     44.70 o
  -5   9  11       58.56      109.07     56.10 o
  -4   9  11      357.75      378.83     56.99 o
  -3   9  11      305.45      309.29     45.24 o
  -2   9  11      878.92      947.80     52.26 o
  -1   9  11     1145.14     1118.08     43.68 o
   0   9  11      969.11     1045.53     67.94 o
   1   9  11     1168.92     1219.82     59.20 o
   2   9  11      826.58      775.16     56.92 o
   3   9  11      299.81      313.73     69.81 o
   4   9  11      362.83      361.06     59.06 o
   5   9  11       63.88      129.41     77.48 o
  -5  10  11      113.64       82.02     50.62 o
  -4  10  11      273.31      284.47     48.69 o
  -3  10  11      634.60      682.33     52.90 o
  -2  10  11      675.15      655.02     52.07 o
  -1  10  11      610.15      609.62     45.91 o
   0  10  11      531.79      538.20     66.56 o
   1  10  11      658.23      737.64     68.65 o
   2  10  11      735.33      646.11     72.31 o
   3  10  11      661.24      600.87     59.55 o
   4  10  11      257.52      223.93     73.34 o
   5  10  11      110.79      153.63     80.16 o
  -4  11  11      173.07      162.21    116.61 o
  -3  11  11      503.78      491.55     52.85 o
  -2  11  11      455.81      451.83     49.52 o
  -1  11  11      721.64      727.66     59.59 o
   0  11  11      375.17      520.09     69.10 o
   1  11  11      760.45      857.11     71.60 o
   2  11  11      417.96      515.54     72.31 o
   3  11  11      505.59      488.10     75.83 o
   4  11  11      181.49      153.50     76.15 o
  -4  12  11      120.48      112.20     55.88 o
  -3  12  11      241.01      299.64     53.70 o
  -2  12  11      372.76      396.99     48.92 o
  -1  12  11      833.63      890.51     55.97 o
   0  12  11      664.47      606.27     71.06 o
   1  12  11      812.75      924.91     62.32 o
   2  12  11      351.25      448.94     74.14 o
   3  12  11      251.95      265.15     76.95 o
   4  12  11      120.39      159.39     78.64 o
  -3  13  11      359.53      295.49     57.28 o
  -2  13  11      454.44      444.71     64.22 o
  -1  13  11      526.12      531.72     61.03 o
   0  13  11      141.40      223.31     70.48 o
   1  13  11      541.43      517.14     75.92 o
   2  13  11      467.27      499.26     77.89 o
   3  13  11      373.73      319.08     79.05 o
  -3  14  11      119.50      110.91     58.17 o
  -2  14  11      378.75      406.95     68.09 o
  -1  14  11      344.71      386.50     61.58 o
   0  14  11      320.52      322.91     61.21 o
   1  14  11      341.96      444.83     78.24 o
   2  14  11      377.02      370.96     66.11 o
   3  14  11      102.32       61.34     68.12 o
  -1  15  11      293.45      290.18     56.60 o
   0  15  11      379.49      376.00     61.65 o
   1  15  11      291.46      279.65     78.91 o
   0   0  12     3549.43     3621.52     66.19 o
   1   0  12        4.83       34.34     52.10 o
   2   0  12     3382.38     3511.30     71.19 o
   3   0  12      277.60      265.00     52.28 o
   4   0  12     2063.04     2079.99     62.04 o
   5   0  12        2.85       37.64     57.45 o
   6   0  12      572.68      536.60     51.00 o
  -6   1  12       52.15      104.62     52.81 o
  -5   1  12      411.64      441.69     55.64 o
  -4   1  12       56.34       47.20     51.63 o
  -3   1  12     3401.66     3356.31     65.54 o
  -2   1  12      148.60      165.79     48.83 o
  -1   1  12     4764.33     4591.67     63.98 o
   0   1  12        3.27       16.13     40.10 o
   1   1  12     4676.85     4536.58    138.51 o
   2   1  12      139.72      108.40     65.44 o
   3   1  12     3337.92     3223.00     75.57 o
   4   1  12       61.55      132.84     61.47 o
   5   1  12      405.27      432.79     67.36 o
   6   1  12       54.82       86.04     59.20 o
  -6   2  12      316.30      339.48     52.60 o
  -5   2  12        1.23        8.71     54.91 o
  -4   2  12     1163.81     1126.35     56.03 o
  -3   2  12       18.34       71.65     50.43 o
  -2   2  12     4891.00     4803.50    126.80 o
  -1   2  12       88.46      104.32     47.20 o
   0   2  12     5850.22     5657.65    167.72 o
   1   2  12       96.21       85.49     45.16 o
   2   2  12     4893.62     4839.34    100.99 o
   3   2  12       15.41       43.67     59.60 o
   4   2  12     1153.71     1220.98     65.93 o
   5   2  12        0.92      -34.75     62.76 o
   6   2  12      325.39      248.78     71.86 o
  -6   3  12        6.15        7.63     57.61 o
  -5   3  12      698.71      644.42     57.19 o
  -4   3  12      319.89      284.53     50.84 o
  -3   3  12     1459.05     1461.91     56.80 o
  -2   3  12        1.25        9.38     51.73 o
  -1   3  12     3940.70     3854.94     62.05 o
   0   3  12        0.10       24.32     42.74 o
   1   3  12     3935.39     3728.30     59.45 o
   2   3  12        1.68       24.32     42.72 o
   3   3  12     1447.86     1412.33     47.38 o
   4   3  12      302.63      247.53     61.47 o
   5   3  12      674.48      633.08     68.70 o
   6   3  12        6.06       19.00     70.79 o
  -6   4  12      217.64      192.37     59.63 o
  -5   4  12      123.12      192.59     57.06 o
  -4   4  12     1592.96     1648.69     57.33 o
  -3   4  12      261.27      310.14     50.38 o
  -2   4  12     3236.07     3177.93     58.65 o
  -1   4  12       34.47       35.46     43.90 o
   0   4  12     5384.08     5348.19    151.79 o
   1   4  12       32.53       18.59     44.47 o
   2   4  12     3223.97     3289.27     92.67 o
   3   4  12      283.60      321.12     43.87 o
   4   4  12     1638.10     1788.08     68.79 o
   5   4  12      123.97      151.22     64.46 o
   6   4  12      206.69      188.69     63.39 o
  -6   5  12       88.70      124.53     60.80 o
  -5   5  12      368.84      350.57     56.41 o
  -4   5  12        5.98       44.86     45.70 o
  -3   5  12     1377.30     1372.49     50.52 o
  -2   5  12       58.86       32.67     49.14 o
  -1   5  12     2414.93     2468.21     61.30 o
   0   5  12       84.76       70.79     43.75 o
   1   5  12     2440.67     2346.39     54.65 o
   2   5  12       49.75       50.46     41.72 o
   3   5  12     1376.67     1410.03     72.11 o
   4   5  12        3.00       35.94     40.30 o
   5   5  12      368.34      351.34     70.04 o
   6   5  12       81.56      100.59     68.96 o
  -6   6  12      165.63      203.92     58.49 o
  -5   6  12       50.66       19.28     50.26 o
  -4   6  12      679.46      717.82     55.71 o
  -3   6  12      307.17      266.98     52.85 o
  -2   6  12     1687.92     1630.29     56.44 o
  -1   6  12        1.64       31.57     46.71 o
   0   6  12     6048.36     5903.84    120.84 o
   1   6  12        1.78       29.81     45.18 o
   2   6  12     1748.14     1846.06     51.74 o
   3   6  12      310.37      293.58     45.28 o
   4   6  12      650.09      717.92     51.23 o
   5   6  12       50.77       71.64     67.18 o
   6   6  12      172.31      216.35     75.25 o
  -5   7  12      409.84      346.87     58.37 o
  -4   7  12       52.24      111.41     45.93 o
  -3   7  12     1069.92     1050.14     56.14 o
  -2   7  12      160.56      178.37     47.72 o
  -1   7  12      878.86      823.22     48.34 o
   0   7  12      176.56      196.45     48.92 o
   1   7  12      948.24      977.22     49.98 o
   2   7  12      169.31      155.53     43.55 o
   3   7  12     1107.88     1169.00     49.26 o
   4   7  12       61.69       50.17     42.79 o
   5   7  12      409.87      437.74     47.14 o
  -5   8  12       55.45       84.78     59.87 o
  -4   8  12      458.20      430.24     57.49 o
  -3   8  12      119.05      154.41     49.74 o
  -2   8  12     1407.83     1388.40    134.98 o
  -1   8  12       84.56       75.25     43.71 o
   0   8  12     1527.26     1564.73     55.95 o
   1   8  12       79.63       73.33     41.79 o
   2   8  12     1316.38     1299.49     67.67 o
   3   8  12      115.46      154.38     50.83 o
   4   8  12      454.10      405.52     44.98 o
   5   8  12       55.25       41.60     51.46 o
  -5   9  12      156.40      145.79     62.12 o
  -4   9  12       88.79      134.62     57.58 o
  -3   9  12      304.95      264.68     53.13 o
  -2   9  12       22.63      125.96     53.26 o
  -1   9  12      974.76      957.27     47.81 o
   0   9  12        6.86       -2.36     62.41 o
   1   9  12      975.15     1032.24     66.51 o
   2   9  12       21.34       88.73     64.41 o
   3   9  12      307.79      273.63     68.92 o
   4   9  12      100.12      120.00     58.93 o
   5   9  12      151.91      141.00     54.22 o
  -4  10  12      120.14      102.98     54.52 o
  -3  10  12       41.07       16.58     51.66 o
  -2  10  12      694.40      693.06     57.12 o
  -1  10  12      205.36      137.72     46.80 o
   0  10  12      555.00      576.70     68.30 o
   1  10  12      222.12      191.28     54.29 o
   2  10  12      684.62      676.80     72.85 o
   3  10  12       33.87      103.94     71.51 o
   4  10  12      123.74       95.24     75.92 o
  -4  11  12       64.89       56.76     55.88 o
  -3  11  12      227.82      166.04     51.29 o
  -2  11  12      331.25      268.88     53.84 o
  -1  11  12      300.97      314.24     61.22 o
   0  11  12      165.48      131.51     68.25 o
   1  11  12      286.36      325.91     68.52 o
   2  11  12      309.15      265.69     57.81 o
   3  11  12      213.15      227.64     73.96 o
   4  11  12       67.01      114.42     62.59 o
  -3  12  12       30.54       23.13     53.56 o
  -2  12  12      357.50      297.11     48.96 o
  -1  12  12       94.39       77.75     62.46 o
   0  12  12      109.53      199.98     68.12 o
   1  12  12      102.48       93.54     74.18 o
   2  12  12      382.61      320.20     63.88 o
   3  12  12       26.19       58.88     63.92 o
  -3  13  12       48.00       47.85     57.34 o
  -2  13  12      143.76       72.85     70.93 o
  -1  13  12       85.10      123.12     62.82 o
   0  13  12       34.01       32.56     58.35 o
   1  13  12       73.24       95.11     72.71 o
   2  13  12      152.46      140.11     77.04 o
   3  13  12       45.89       48.40     66.07 o
  -2  14  12       28.83       53.83     69.66 o
  -1  14  12      162.70      154.22     55.78 o
   0  14  12       75.76      112.63     59.25 o
   1  14  12      155.58      261.23     75.48 o
   2  14  12       33.56       83.28     80.65 o
   1   0  13      307.24      368.24     54.67 o
   2   0  13        0.17       21.82     50.12 o
   3   0  13      722.68      748.47     59.64 o
   4   0  13      209.27      219.98     57.46 o
   5   0  13      184.09      225.49     57.34 o
   6   0  13        8.08       31.40     51.58 o
  -6   1  13      121.13      144.29     55.66 o
  -5   1  13       73.93       84.94     58.17 o
  -4   1  13      212.89      188.13     55.41 o
  -3   1  13       39.91       38.45     53.21 o
  -2   1  13       81.71      116.50     55.34 o
  -1   1  13       30.07       25.59     58.53 o
   0   1  13       30.82       42.94     42.63 o
   1   1  13       31.66       34.21     46.79 o
   2   1  13       89.72      152.61     61.07 o
   3   1  13       35.74       46.84     61.69 o
   4   1  13      219.93      256.19     64.46 o
   5   1  13       72.41       23.78     56.07 o
   6   1  13      119.44      100.73     73.29 o
  -6   2  13       13.40      -28.12     64.54 o
  -5   2  13      185.33      194.63     59.42 o
  -4   2  13       22.99       22.12     53.39 o
  -3   2  13      169.21      191.36     51.12 o
  -2   2  13      157.98      181.32     53.97 o
  -1   2  13        7.87       24.67     49.35 o
   0   2  13      838.17      840.92     47.89 o
   1   2  13        8.10       15.77     47.12 o
   2   2  13      155.99      129.13     42.91 o
   3   2  13      149.57      163.22     61.56 o
   4   2  13       23.74      -26.05     61.29 o
   5   2  13      197.09      251.01     57.37 o
   6   2  13       13.06       60.09     75.03 o
  -6   3  13      247.70      192.54     66.37 o
  -5   3  13      184.17      172.66     58.29 o
  -4   3  13      190.19      197.88     53.10 o
  -3   3  13       71.35       62.91     51.50 o
  -2   3  13      218.16      253.07     49.37 o
  -1   3  13      503.08      520.90     51.73 o
   0   3  13      126.59       98.35     44.57 o
   1   3  13      496.76      516.97     51.50 o
   2   3  13      209.81      261.94     45.68 o
   3   3  13       64.85       64.84     42.47 o
   4   3  13      210.66      283.75     65.35 o
   5   3  13      177.06      195.79     67.00 o
   6   3  13      240.89      285.72     73.96 o
  -6   4  13       32.23       35.75     63.08 o
  -5   4  13      109.25      171.78     67.65 o
  -4   4  13      424.73      438.62     56.59 o
  -3   4  13      169.96      142.06     54.24 o
  -2   4  13      258.65      264.46     51.38 o
  -1   4  13       96.32       53.99     46.94 o
   0   4  13      162.45      194.93     45.73 o
   1   4  13      108.70      143.87     45.97 o
   2   4  13      265.98      226.63     44.55 o
   3   4  13      174.04      160.47     41.42 o
   4   4  13      474.60      467.59     68.70 o
   5   4  13       92.58       63.43     68.07 o
   6   4  13       30.53       77.44     75.70 o
  -5   5  13      119.16      114.09     49.09 o
  -4   5  13      284.39      265.31     55.08 o
  -3   5  13      267.14      254.71     51.52 o
  -2   5  13       72.33      112.47     48.65 o
  -1   5  13     1662.59     1636.69     57.30 o
   0   5  13       12.55       -9.89     41.37 o
   1   5  13     1718.87     1765.43     52.50 o
   2   5  13       58.14       93.99     44.07 o
   3   5  13      204.57      227.76     46.88 o
   4   5  13      284.45      308.73     41.47 o
   5   5  13      118.88      123.21     69.46 o
  -5   6  13      122.33      103.47     59.43 o
  -4   6  13      486.81      553.25     56.21 o
  -3   6  13       98.60      100.77     51.89 o
  -2   6  13     1024.35     1000.18     55.13 o
  -1   6  13        8.17       28.38     48.05 o
   0   6  13       33.81       42.08     41.93 o
   1   6  13       13.14       20.34     46.97 o
   2   6  13     1011.77     1020.83     49.84 o
   3   6  13       83.37      119.96     45.23 o
   4   6  13      505.75      515.01     72.67 o
   5   6  13      124.14      142.35     72.27 o
  -5   7  13      174.21      185.14     56.92 o
  -4   7  13      221.50      260.57     53.29 o
  -3   7  13      494.30      461.51     52.76 o
  -2   7  13      143.02      157.07     49.10 o
  -1   7  13     1113.21     1182.38     54.33 o
   0   7  13       79.25      127.33     51.76 o
   1   7  13     1041.36      980.70    135.88 o
   2   7  13      155.79      178.40     46.97 o
   3   7  13      501.34      587.43     63.23 o
   4   7  13      226.14      241.94     48.36 o
   5   7  13      167.61      174.50     47.86 o
  -5   8  13       61.65      119.83     58.67 o
  -4   8  13      352.62      300.37     60.94 o
  -3   8  13      100.07       87.41     57.04 o
  -2   8  13      789.85      859.65     47.89 o
  -1   8  13      122.44      126.40     52.30 o
   0   8  13      972.75     1088.11     61.48 o
   1   8  13      116.68      143.78     46.75 o
   2   8  13      783.18      807.98     49.08 o
   3   8  13      101.50       80.64     48.37 o
   4   8  13      360.40      393.52     46.64 o
   5   8  13       61.64       84.82     53.55 o
  -4   9  13       49.49       77.06     58.85 o
  -3   9  13      604.63      598.76     53.84 o
  -2   9  13        9.29       62.62     45.29 o
  -1   9  13     1027.15     1076.75     48.97 o
   0   9  13       63.27       86.66     53.08 o
   1   9  13     1027.89     1118.26    165.59 o
   2   9  13       11.29       28.04     47.57 o
   3   9  13      585.30      707.95     50.69 o
   4   9  13       47.59       71.73     50.93 o
  -4  10  13      267.23      239.95     57.53 o
  -3  10  13       44.80       23.00     53.26 o
  -2  10  13      882.59      949.54     78.56 o
  -1  10  13      105.44       98.30     45.42 o
   0  10  13      997.99      999.61     56.03 o
   1  10  13       98.25      200.02     68.56 o
   2  10  13      905.67      967.11     71.82 o
   3  10  13       48.71       96.40     59.06 o
   4  10  13      269.88      247.50     57.79 o
  -3  11  13      410.29      360.90     67.92 o
  -2  11  13       89.80       66.66     53.34 o
  -1  11  13      558.49      582.01     57.93 o
   0  11  13       39.86       72.00     66.69 o
   1  11  13      562.95      619.12     73.69 o
   2  11  13       87.91       95.28     59.64 o
   3  11  13      412.54      522.01     78.29 o
  -3  12  13       11.47       30.72     56.38 o
  -2  12  13      578.84      631.64     56.64 o
  -1  12  13       36.24       67.55     63.18 o
   0  12  13      652.25      634.96     74.05 o
   1  12  13       41.67       93.77     71.73 o
   2  12  13      626.31      660.11     76.19 o
   3  12  13       11.57      102.60     78.56 o
  -2  13  13       71.24       48.62     78.02 o
  -1  13  13      657.19      622.68     67.11 o
   0  13  13       43.65       68.65     75.03 o
   1  13  13      628.36      653.47     78.60 o
   2  13  13       73.90       75.12     74.76 o
  -1  14  13       22.80       26.64     68.12 o
   0  14  13      536.06      441.47     65.16 o
   1  14  13       23.66       17.26     80.30 o
   0   0  14      794.85      897.34     89.44 o
   1   0  14     1709.68     1702.15     63.16 o
   2   0  14      536.46      486.01     57.22 o
   3   0  14      706.46      640.26     60.45 o
   4   0  14      353.51      302.89     66.82 o
   5   0  14      307.40      342.86     71.69 o
  -5   1  14      182.91      194.85     64.05 o
  -4   1  14      793.17      809.38     61.76 o
  -3   1  14      600.26      633.93     56.44 o
  -2   1  14     1516.49     1423.20     56.91 o
  -1   1  14      905.58      826.12     54.88 o
   0   1  14     2520.18     2447.78     55.30 o
   1   1  14      926.84      867.01     73.20 o
   2   1  14     1575.53     1530.74     72.44 o
   3   1  14      581.95      524.42     77.44 o
   4   1  14      780.93      741.88     70.21 o
   5   1  14      185.06      196.32     72.27 o
  -5   2  14      424.01      336.48     61.69 o
  -4   2  14      202.19      205.61     57.86 o
  -3   2  14      950.19      890.60     56.83 o
  -2   2  14      579.25      579.19     53.04 o
  -1   2  14     1989.95     1902.23     58.59 o
   0   2  14     1190.63     1121.33     56.21 o
   1   2  14     2049.53     2025.43     90.44 o
   2   2  14      610.05      566.20    100.48 o
   3   2  14      941.04      886.86     68.88 o
   4   2  14      194.50      257.21     67.36 o
   5   2  14      422.85      414.46     73.25 o
  -5   3  14       48.86       66.74     60.74 o
  -4   3  14      475.43      468.50     71.33 o
  -3   3  14      632.25      570.21     54.71 o
  -2   3  14     1539.88     1484.66     56.56 o
  -1   3  14     1067.04     1158.31     63.95 o
   0   3  14      756.93      738.33     44.83 o
   1   3  14     1002.10      982.54     51.27 o
   2   3  14     1623.31     1549.58     98.67 o
   3   3  14      604.09      572.10     67.85 o
   4   3  14      464.43      456.39     68.74 o
   5   3  14       57.18       97.42     72.62 o
  -5   4  14      287.47      290.42     61.22 o
  -4   4  14      148.91      122.84     54.57 o
  -3   4  14      725.34      760.97     56.63 o
  -2   4  14      518.78      520.71     52.64 o
  -1   4  14     3032.66     2943.99     60.16 o
   0   4  14      178.70      198.68     47.19 o
   1   4  14     3104.46     3157.77     63.28 o
   2   4  14      560.74      533.47     46.44 o
   3   4  14      665.46      634.53     60.24 o
   4   4  14      149.22      164.69     67.27 o
   5   4  14      291.15      266.13     71.33 o
  -5   5  14       87.42       93.76     59.04 o
  -4   5  14      528.48      471.81     51.26 o
  -3   5  14      196.76      203.96     47.38 o
  -2   5  14      821.10      776.75     55.79 o
  -1   5  14     1110.85     1124.69     56.65 o
   0   5  14      796.15      740.39     46.64 o
   1   5  14     1099.22     1042.93     54.92 o
   2   5  14      811.30      882.01     49.93 o
   3   5  14      210.88      253.11     50.44 o
   4   5  14      502.88      467.69     44.68 o
   5   5  14       83.35       75.88     72.98 o
  -5   6  14      261.95      187.10     60.63 o
  -4   6  14       43.39        4.50     55.77 o
  -3   6  14      960.06      882.23     54.66 o
  -2   6  14      225.13      243.48     49.83 o
  -1   6  14     1154.13     1157.98     57.81 o
   0   6  14      165.09      197.25     46.92 o
   1   6  14     1093.62     1087.93     53.20 o
   2   6  14      244.04      283.18     66.89 o
   3   6  14     1020.76      916.68    126.51 o
   4   6  14       51.93       49.00     50.07 o
   5   6  14      263.44      254.00     60.36 o
  -4   7  14      225.63      189.14     60.24 o
  -3   7  14      165.67      154.33     56.55 o
  -2   7  14      817.31      821.57     53.42 o
  -1   7  14      123.66      165.36     50.09 o
   0   7  14      991.41      944.05     63.36 o
   1   7  14      129.69      219.89     52.71 o
   2   7  14      764.90      669.76     50.07 o
   3   7  14      146.10      166.74     51.00 o
   4   7  14      217.98      263.27     52.44 o
  -4   8  14       97.60       95.29     56.06 o
  -3   8  14      604.28      550.81     57.86 o
  -2   8  14       62.07      125.04     50.67 o
  -1   8  14      590.78      610.24     57.30 o
   0   8  14      162.14      117.12     53.19 o
   1   8  14      599.47      568.44     54.72 o
   2   8  14       56.21       86.67     48.79 o
   3   8  14      615.61      594.72     50.61 o
   4   8  14      102.75      171.99     51.19 o
  -4   9  14      227.80      230.54     59.23 o
  -3   9  14       23.51       37.50     54.16 o
  -2   9  14      377.20      411.97     53.77 o
  -1   9  14       53.27      124.43     51.70 o
   0   9  14      543.55      481.16     57.38 o
   1   9  14       58.19       94.35     52.07 o
   2   9  14      380.14      392.64     52.97 o
   3   9  14       25.55       71.77     50.14 o
   4   9  14      246.87      319.68     68.96 o
  -3  10  14      170.16      172.03     61.08 o
  -2  10  14       11.33       27.24     55.05 o
  -1  10  14      527.62      513.44     72.98 o
   0  10  14       58.68       66.86     56.46 o
   1  10  14      509.62      445.21     55.72 o
   2  10  14        7.77       72.52     60.11 o
   3  10  14      176.47      136.70     52.03 o
  -3  11  14       37.15       41.42     57.33 o
  -2  11  14      205.63      280.62     68.01 o
  -1  11  14       15.31       26.08     63.04 o
   0  11  14      335.23      327.90     58.68 o
   1  11  14       15.00       94.22     55.99 o
   2  11  14      197.12      197.45     55.64 o
   3  11  14       34.84       92.35     52.25 o
  -2  12  14       12.17       11.48     56.57 o
  -1  12  14      297.12      267.55     63.15 o
   0  12  14        7.28       66.64     58.09 o
   1  12  14      296.63      300.66     76.37 o
   2  12  14       14.72      137.88     78.02 o
  -1  13  14       23.03       47.70     64.36 o
   0  13  14      157.40      164.13     64.80 o
   1  13  14       18.81       22.35     77.84 o
   1   0  15        1.94       23.29     72.22 o
   2   0  15       88.82      157.56     68.74 o
   3   0  15       62.93       38.05     64.59 o
   4   0  15      167.16      197.26     70.30 o
   5   0  15       26.95       11.73     75.30 o
  -5   1  15      156.28      154.57     70.40 o
  -4   1  15        1.68       10.38     61.67 o
  -3   1  15      182.22      207.79     56.71 o
  -2   1  15       97.87      133.33     59.21 o
  -1   1  15       34.48       65.70     57.33 o
   0   1  15        1.69       15.54     47.35 o
   1   1  15       35.42       53.66     81.50 o
   2   1  15       98.63      142.97     67.67 o
   3   1  15      164.80      154.03     65.04 o
   4   1  15        0.79      106.30     78.87 o
   5   1  15      157.84      156.53     74.76 o
  -5   2  15       18.10       60.96     64.47 o
  -4   2  15      110.69       57.33     59.57 o
  -3   2  15      120.90      131.23     56.77 o
  -2   2  15      362.20      392.94     54.47 o
  -1   2  15       11.58       20.15     49.63 o
   0   2  15       21.03       51.63     48.38 o
   1   2  15       19.38       18.60     52.42 o
   2   2  15      374.40      338.62     78.91 o
   3   2  15      115.15      128.70     70.12 o
   4   2  15      104.58      151.49     79.58 o
   5   2  15       18.89       12.67     74.05 o
  -5   3  15      123.77      138.87     63.42 o
  -4   3  15       16.21       36.92     58.27 o
  -3   3  15       77.60      107.11     54.46 o
  -2   3  15      127.47      192.61     51.18 o
  -1   3  15       91.11      109.93     55.04 o
   0   3  15      954.40      992.14     50.12 o
   1   3  15      105.36      110.83     47.20 o
   2   3  15      125.80      185.51     48.42 o
   3   3  15       62.23      114.20     80.16 o
   4   3  15       13.93       85.43     82.48 o
   5   3  15      122.96      150.24     74.67 o
  -5   4  15       65.40       95.58     62.54 o
  -4   4  15      209.23      184.47     59.28 o
  -3   4  15      222.10      244.61     56.37 o
  -2   4  15       59.41      107.05     54.98 o
  -1   4  15       49.65       83.44     50.31 o
   0   4  15      385.30      390.06     48.04 o
   1   4  15       43.93       81.09     48.83 o
   2   4  15       44.50       27.07     45.63 o
   3   4  15      220.66      235.13     47.72 o
   4   4  15      202.76      197.44     69.72 o
   5   4  15       68.06       26.14     74.50 o
  -4   5  15      149.99      180.07     61.18 o
  -3   5  15      193.69      264.14     55.54 o
  -2   5  15      287.52      330.39     54.28 o
  -1   5  15       16.89       41.68     52.48 o
   0   5  15      336.84      384.53     45.12 o
   1   5  15        9.29      -20.23     54.61 o
   2   5  15      255.39      259.22     50.18 o
   3   5  15      224.30      261.56     48.57 o
   4   5  15      142.90      141.32     69.37 o
  -4   6  15      144.43      123.96     61.50 o
  -3   6  15      321.33      303.43     55.00 o
  -2   6  15      208.93      243.40     55.19 o
  -1   6  15      514.06      563.72     54.87 o
   0   6  15      251.18      219.02     53.69 o
   1   6  15      504.93      543.16     58.89 o
   2   6  15      196.61      261.71     47.30 o
   3   6  15      354.84      337.21     49.84 o
   4   6  15      123.24      144.31     51.25 o
  -4   7  15       52.22       95.49     58.57 o
  -3   7  15      242.43      255.19     53.67 o
  -2   7  15      304.84      290.62     52.35 o
  -1   7  15       40.90       94.19     51.36 o
   0   7  15      384.85      393.38     60.97 o
   1   7  15       34.32       77.75     50.38 o
   2   7  15      305.15      320.51     53.11 o
   3   7  15      251.29      208.45     53.67 o
   4   7  15       43.72       53.35     51.32 o
  -4   8  15       59.18      143.41     62.10 o
  -3   8  15      444.93      472.36     66.98 o
  -2   8  15       42.59       51.93     49.73 o
  -1   8  15      626.70      588.19     56.79 o
   0   8  15      137.55      144.39     53.71 o
   1   8  15      641.11      638.43     56.72 o
   2   8  15       48.64       68.94     51.80 o
   3   8  15      452.14      499.77     56.24 o
   4   8  15       65.88       39.92     57.05 o
  -3   9  15      143.59      167.00     57.55 o
  -2   9  15      268.82      284.16     74.52 o
  -1   9  15      141.47      150.73     55.09 o
   0   9  15      647.45      630.02     60.31 o
   1   9  15      130.93      118.79     55.92 o
   2   9  15      261.56      337.80     64.04 o
   3   9  15      139.62      154.22     52.45 o
  -3  10  15      243.01      296.15     58.96 o
  -2  10  15       77.91      102.77     60.77 o
  -1  10  15      528.79      505.77     77.71 o
   0  10  15       63.75       95.81     58.84 o
   1  10  15      523.73      490.81     58.21 o
   2  10  15       83.98      100.97     56.26 o
   3  10  15      235.00      244.47     54.32 o
  -2  11  15      498.20      496.55     52.57 o
  -1  11  15       22.92       14.68     74.50 o
   0  11  15      534.98      538.13     63.27 o
   1  11  15       24.15        5.20     58.88 o
   2  11  15      511.47      482.56     59.74 o
  -1  12  15      316.53      348.12     80.43 o
   0  12  15       20.92      -17.36     77.71 o
   1  12  15      305.22      272.05     80.38 o
   0   0  16      538.48      550.65     89.04 o
   1   0  16     1056.84     1061.41     89.44 o
   2   0  16      239.23      331.04     85.43 o
   3   0  16      489.64      469.73     71.82 o
   4   0  16       47.83      -18.47     71.51 o
  -4   1  16      416.64      402.99     69.61 o
  -3   1  16      123.08       98.37     65.91 o
  -2   1  16     1553.34     1467.54     63.30 o
  -1   1  16      367.43      360.56     56.84 o
   0   1  16     1361.45     1336.81     52.75 o
   1   1  16      344.81      381.09     84.13 o
   2   1  16     1497.21     1438.53     80.83 o
   3   1  16      124.09      213.18     71.60 o
   4   1  16      420.48      339.92     70.30 o
  -4   2  16      114.83      181.19     62.09 o
  -3   2  16      836.15      776.57     62.61 o
  -2   2  16       85.29      113.07     53.75 o
  -1   2  16      838.40      777.57     62.91 o
   0   2  16      482.30      483.96     47.60 o
   1   2  16      876.34      807.22     61.13 o
   2   2  16       87.95      116.96     81.41 o
   3   2  16      885.85      885.88     75.66 o
   4   2  16      119.19      127.80     72.04 o
  -4   3  16      299.25      333.74     60.65 o
  -3   3  16      131.97       86.13     58.98 o
  -2   3  16      656.07      651.51     57.59 o
  -1   3  16      310.34      274.24     55.29 o
   0   3  16     2316.82     2190.55     55.66 o
   1   3  16      304.81      295.19     72.15 o
   2   3  16      699.53      716.83     55.49 o
   3   3  16      138.39      194.98     72.35 o
   4   3  16      277.50      194.54     74.09 o
  -4   4  16      165.13      187.68     62.68 o
  -3   4  16      537.99      476.63     57.99 o
  -2   4  16      293.60      263.09     55.38 o
  -1   4  16      717.65      742.35     57.81 o
   0   4  16       31.48       48.19     50.30 o
   1   4  16      719.66      712.33     59.02 o
   2   4  16      288.56      275.60     49.32 o
   3   4  16      531.97      436.81     73.25 o
   4   4  16      164.71      221.75     73.92 o
  -4   5  16      234.06      269.45     63.41 o
  -3   5  16      286.36      195.81     57.34 o
  -2   5  16      636.16      614.72     67.18 o
  -1   5  16      123.34      115.49     58.46 o
   0   5  16     1162.40     1061.83     53.86 o
   1   5  16      107.89      127.94     54.11 o
   2   5  16      624.09      680.92     53.77 o
   3   5  16      292.88      268.16     50.59 o
   4   5  16      216.29      187.22     76.10 o
  -4   6  16       59.91       78.83     59.79 o
  -3   6  16      201.68      258.80     57.00 o
  -2   6  16      275.38      264.79     57.52 o
  -1   6  16      478.79      553.77     62.10 o
   0   6  16      553.31      488.71     60.86 o
   1   6  16      472.14      506.59     55.12 o
   2   6  16      281.76      308.31     53.31 o
   3   6  16      200.89      204.74     51.81 o
   4   6  16       51.20       64.75     49.93 o
  -3   7  16      282.13      205.45     60.51 o
  -2   7  16      307.93      325.63     59.50 o
  -1   7  16      115.96      102.24     53.40 o
   0   7  16      450.32      428.33     60.73 o
   1   7  16      125.90      126.28     54.09 o
   2   7  16      308.12      317.95     54.89 o
   3   7  16      280.25      246.65     53.09 o
  -3   8  16       73.10      122.20     56.87 o
  -2   8  16      137.63      164.44     61.31 o
  -1   8  16      281.75      268.50     54.90 o
   0   8  16      411.56      365.26     63.41 o
   1   8  16      278.94      258.36     62.25 o
   2   8  16      139.95      165.84     54.63 o
   3   8  16       66.24      100.86     58.41 o
  -2   9  16      248.10      293.67     58.76 o
  -1   9  16      156.68      164.03     59.35 o
   0   9  16      121.70      156.47     62.29 o
   1   9  16      163.12      159.28     57.94 o
   2   9  16      248.80      244.12     80.47 o
  -2  10  16      204.25      168.47     59.74 o
  -1  10  16       50.78       94.66     77.80 o
   0  10  16       81.48       95.93     64.93 o
   1  10  16       48.83       89.31     59.26 o
   2  10  16      222.19      197.71     58.03 o
   0  11  16       57.01       36.19     66.47 o
   1   0  17      178.04      146.40     88.50 o
   2   0  17       84.31      150.60     88.10 o
   3   0  17       50.93      123.88     75.08 o
   4   0  17       45.23      -20.61     88.77 o
  -4   1  17       77.53       88.95     77.22 o
  -3   1  17       21.96       30.16     75.17 o
  -2   1  17       58.16       47.86     63.90 o
  -1   1  17       52.03       73.44     56.85 o
   0   1  17        3.16       75.22     66.93 o
   1   1  17       49.14       44.52     86.63 o
   2   1  17       66.18       34.88     85.11 o
   3   1  17       26.04       44.12     74.18 o
   4   1  17       79.64       35.37     78.02 o
  -4   2  17       56.98       68.45     66.60 o
  -3   2  17      131.52      142.01     61.18 o
  -2   2  17        6.20       -4.19     62.60 o
  -1   2  17      163.35      163.86     62.26 o
   0   2  17       31.19       14.18     52.46 o
   1   2  17      171.53      149.48     87.21 o
   2   2  17        5.01      112.01     71.19 o
   3   2  17      117.98      130.93     76.46 o
   4   2  17       58.65       64.95     77.22 o
  -4   3  17       82.01      117.65     66.13 o
  -3   3  17      124.42       83.51     60.92 o
  -2   3  17      113.48      145.16     63.65 o
  -1   3  17       40.56       25.74     58.85 o
   0   3  17        0.47       45.17     47.83 o
   1   3  17       47.82       56.04     60.35 o
   2   3  17      114.66      159.97     89.44 o
   3   3  17      115.91      171.12     73.83 o
   4   3  17       86.58      112.23     77.75 o
  -3   4  17      123.13      149.75     60.18 o
  -2   4  17       55.12       44.26     60.26 o
  -1   4  17      169.07      161.41     56.57 o
   0   4  17       59.88       71.44     49.90 o
   1   4  17      156.13      186.01     54.93 o
   2   4  17       50.82       20.68     54.74 o
   3   4  17      116.20       49.02     76.28 o
  -3   5  17       51.32       64.18     57.79 o
  -2   5  17      249.88      227.89     61.18 o
  -1   5  17       87.67       99.44     61.97 o
   0   5  17      217.84      247.31     62.20 o
   1   5  17       86.34       85.62     58.78 o
   2   5  17      234.28      206.27     55.94 o
   3   5  17       51.57      118.77     55.74 o
  -3   6  17       94.91       65.46     60.03 o
  -2   6  17       94.41       80.99     58.59 o
  -1   6  17      150.67      186.51     58.56 o
   0   6  17      148.31      174.27     61.60 o
   1   6  17      156.77      177.41     62.94 o
   2   6  17       93.18       80.90     54.91 o
   3   6  17       96.84      107.26     56.76 o
  -2   7  17      209.76      241.64     61.40 o
  -1   7  17       80.05      144.00     60.25 o
   0   7  17      202.69      222.56     63.75 o
   1   7  17       71.37       91.45     56.57 o
   2   7  17      208.47      196.20     55.62 o
  -2   8  17       87.49       96.36     57.10 o
  -1   8  17      272.55      377.69     61.54 o
   0   8  17      163.75      154.12     63.77 o
   1   8  17      282.98      274.06     59.60 o
   2   8  17       94.12       67.01     56.95 o
  -1   9  17      126.01      108.04     78.42 o
   0   9  17      117.89      114.41     67.11 o
   1   9  17      126.16      164.04     59.88 o
   0   0  18      353.40      422.40    107.15 o
   1   0  18        7.28       31.67     92.83 o
   2   0  18      646.46      528.34     82.08 o
   3   0  18       32.80       18.82     91.67 o
  -3   1  18      288.65      240.48     93.90 o
  -2   1  18        2.01       40.59     80.70 o
  -1   1  18     1466.76     1261.35     99.66 o
   0   1  18        7.14       48.00     74.63 o
   1   1  18     1531.69     1315.46     99.83 o
   2   1  18        3.23       98.85     92.92 o
   3   1  18      274.89      330.55     80.83 o
  -3   2  18        9.38      -22.38     64.64 o
  -2   2  18      383.47      381.16     61.04 o
  -1   2  18       66.19       55.57     61.36 o
   0   2  18      699.89      687.71     57.01 o
   1   2  18       64.68      137.04    103.22 o
   2   2  18      377.60      378.68     90.69 o
   3   2  18       11.11       71.24     79.72 o
  -3   3  18      418.74      457.48     67.60 o
  -2   3  18       61.83       88.41     67.30 o
  -1   3  18      666.03      667.79     67.05 o
   0   3  18        8.11        5.46     49.90 o
   1   3  18      667.69      659.38     61.77 o
   2   3  18       65.01       54.47     88.64 o
   3   3  18      415.23      363.34     78.78 o
  -3   4  18        7.89       37.13     66.67 o
  -2   4  18      513.63      569.63     59.66 o
  -1   4  18        1.85       37.37     58.54 o
   0   4  18      521.96      550.80     68.42 o
   1   4  18        2.41      -30.99     56.44 o
   2   4  18      517.93      531.74     57.63 o
   3   4  18        6.14      141.27     92.61 o
  -2   5  18        2.12      -14.12     58.57 o
  -1   5  18      316.02      290.76     60.19 o
   0   5  18        0.53       21.44     63.86 o
   1   5  18      319.05      331.83     60.90 o
   2   5  18        1.52       47.46     56.88 o
  -2   6  18      493.22      488.09     61.88 o
  -1   6  18        6.79       35.55     59.74 o
   0   6  18      372.58      292.55     67.45 o
   1   6  18        6.24        3.26     60.07 o
   2   6  18      499.04      405.30     58.77 o
  -1   7  18      420.96      307.46     59.74 o
   0   7  18        4.00       15.68     67.45 o
   1   7  18      421.35      363.68     67.80 o
   1   0  19       62.76       79.94     95.42 o
   2   0  19        1.67       40.15     81.63 o
  -2   1  19       76.20      160.19     96.53 o
  -1   1  19        4.30       35.51     96.40 o
   0   1  19       48.80       74.62     76.94 o
   1   1  19        5.93       80.43    106.03 o
   2   1  19       70.32      122.85     95.28 o
  -2   2  19       58.35      106.57     65.52 o
  -1   2  19        0.78      -13.16     98.67 o
   0   2  19       11.34       63.60     73.68 o
   1   2  19        0.75       60.40     94.12 o
   2   2  19       49.14       70.04     94.93 o
  -2   3  19       18.88       57.66     64.44 o
  -1   3  19       35.23       46.77     64.54 o
   0   3  19        4.96       44.07     68.85 o
   1   3  19       36.01       33.86    106.44 o
   2   3  19       20.64       31.18     82.57 o
  -1   4  19       23.25       63.36     60.92 o
   0   4  19       94.33      100.42     70.74 o
   1   4  19       23.92       42.34     68.98 o
  -1   5  19      104.29      129.61     77.44 o
   0   5  19        0.07       20.30     67.06 o
   1   5  19      104.94       73.31     68.87 o
 
